# Supplementary material for: Ancient genomes provide evidence of demographic shift to Slavic-associated groups in Moravia
Source: Genome Biol. 2025 Sep 3;26:259. doi: 10.1186/s13059-025-03700-9 (PMC12409924; doi:10.1186/s13059-025-03700-9)
Supplement: Supplementary file 2 — Additional File 2. Dataset S1. [file 13059_2025_3700_MOESM2_ESM.xlsx]

## Sheet: Description
Dataset S1
Description: Legend for all sheets
Screening Results: Summary statistics per analysed sample initial low-depth shotgun screening
WG Results: Summary statistics per analysed sample - deeper shotgun sequencing
WG Results Per File: Summary statistics per fastq file
PJP010 Results: Summary statistics for PJP010
Contamination Estimation: Results of contamination estimation

## Sheet: Screening Results
Screening Results: Summary statistics per analysed sample initial low-depth shotgun screening							Samples selected for further sequencing
Sample	readGroup	totalReads	passedQC	duplicates	avgReadLength	seqCycles	avgReadDist	avgReadStart	softClipped	avgSoftClippedLength	avgUsableAlignedLength	approximateDepth	avgMappingQuality	sites covered from 1240k SNPset	endogenous DNA content	archaeological ID	archaeological sub-site	archaeological summary
LIB11_1	allReadGroups	1402026	1401456	570	48.2593	51	1974.67	0.000446686	17483	0.0853034	48.1698	0.0215168	58.6633	30022	.744	Grave 15	Břeclav – Líbivá	Not archaeologicallly datable (can be dated with 14C), infans I/II, without grave goods
LIB11_1	SL14_9_1	966593	966162	431	48.1797	51	2772.92	0.000307945	13892	0.093269	48.0825	0.0148067	58.6546
LIB11_1	IL4_12_1	435433	435294	139	48.4359	51	4982.72	0.000138741	3591	0.0676233	48.3637	0.00671004	58.6826
LIB1_1	allReadGroups	14524	14516	8	41.7822	51	9706.16	4.62668e-06	860	0.329498	41.4511	0.000191781	58.7621	205	.013	Grave 10	Břeclav – Líbivá	Not archaeologicallly datable (can be dated with 14C), adult/male, knifes
LIB1_1	SL14_1_1	11690	11685	5	41.8068	51	9753-08-01	3.72436e-06	703	0.34172	41.4634	0.000154425	58.7403
LIB1_1	SL16_3_1	2834	2831	3	41.6807	51	9939.29	9.02324e-07	157	0.279053	41.4002	3.73564e-05	58.8523
LIB12_1	allReadGroups	373676	373454	222	47.2912	51	5424.36	0.000119031	11935	0.196273	47.0909	0.00560528	58.6165	7513	.427	Grave 13	Břeclav – Líbivá	Not archaeologicallly datable (can be dated with 14C), infans II, without grave goods
LIB12_1	SL14_10_1	373676	373454	222	47.2912	51	5424.35	0.000119031	11935	0.196273	47.0909	0.00560528	58.6165
LIB2_1	allReadGroups	966694	966066	628	47.3144	51	2771.15	0.000307914	22180	0.142871	47.1671	0.0145234	58.668	19682	.690	Grave 8	Břeclav – Líbivá	Migration Period/early phase, adult/male, knife, belt
LIB2_1	SL14_2_1	615112	614667	445	47.4434	51	3979.38	0.000195913	19255	0.187259	47.2519	0.00925724	58.6145
LIB2_1	IL4_10_1	351582	351399	183	47.0886	51	5590.71	0.000112001	2925	0.0652278	47.0187	0.00526616	58.7615
LIB3_1	allReadGroups	1192410	1191845	565	47.5976	51	2296-04-01	0.000379876	24226	0.131161	47.4619	0.0180297	58.641	24139	.696	Grave 5	Břeclav – Líbivá	Migration Period/early phase, adult/female, jewelry
LIB3_1	SL14_3_1	698724	698345	379	47.5564	51	3627.82	0.000222583	20314	0.179251	47.3728	0.0105444	58.5891
LIB3_1	IL4_11_1	493686	493500	186	47.6558	51	4630.76	0.000157293	3912	0.0631104	47.588	0.00748526	58.7145
LIB4_1	allReadGroups	584701	584380	321	47.7769	51	4137.59	0.000186259	18454	0.19961	47.5724	0.00886081	58.531	11792	.538	Grave 3	Břeclav – Líbivá	Not archaeologicallly datable (can be dated with 14C), adult/male, without grave goods
LIB4_1	SL14_4_1	584701	584380	321	47.7769	51	4137.58	0.000186259	18454	0.19961	47.5724	0.00886081	58.531
LIB5_1	allReadGroups	349769	349526	243	46.9417	51	5635.32	0.000111404	12309	0.21522	46.7225	0.00520509	58.5928	6914	.452	Grave 9	Břeclav – Líbivá	Migration Period/early phase, adult/female, jewelry
LIB5_1	SL14_5_1	349769	349526	243	46.9417	51	5635-03-01	0.000111404	12309	0.21522	46.7225	0.00520509	58.5928
LIB6_1	allReadGroups	117271	117131	140	46.2487	51	8092.76	3.73331e-05	4440	0.229845	46.015	0.00171788	58.6177	2327	.192	Grave 14	Břeclav – Líbivá	Not archaeologicallly datable (can be dated with 14C), adult/male, without grave goods
LIB6_1	SL14_6_1	117271	117131	140	46.2487	51	8092.75	3.73331e-05	4440	0.229845	46.015	0.00171788	58.6177
LIB7_1	allReadGroups	484827	484610	217	47.8299	51	4667-01-01	0.00015446	16172	0.208791	47.6168	0.00735487	58.572	9608	.502	Grave 6	Břeclav – Líbivá	Not archaeologicallly datable (can be dated with 14C), adult/male, knife
LIB7_1	SL14_7_1	484827	484610	217	47.8299	51	4667-09-01	0.00015446	16172	0.208791	47.6168	0.00735487	58.572
LIB9_1	allReadGroups	25844	25813	31	46.9462	51	9392.69	8.22737e-06	778	0.187812	46.7549	0.00038467	58.5451	461	.043	Grave 17	Břeclav – Líbivá	Archaeological dating: Migration Period, subadult/female, artificial cranial deformation, jewelry
LIB9_1	SL14_8_1	25844	25813	31	46.9462	51	9392.67	8.22737e-06	778	0.187812	46.7549	0.00038467	58.5451
LIB9_2	allReadGroups	5171	5166	5	48.1289	51	9738.49	1.64656e-06	107	0.14247	47.9822	7.90054e-05	58.5308	112	.010
LIB9_2	IL2_3_1	5171	5166	5	48.1289	51	9738.44	1.64656e-06	107	0.14247	47.9822	7.90054e-05	58.5308
POH10	allReadGroups	48958	48909	49	47.3396	51	9103.42	1.55888e-05	967	0.116052	47.2182	0.000736073	58.5464	992	.132	Grave 22	Pohansko – Lesní školka	Early Middle Ages/Great Moravia, adult/female, without grave goods
POH10	IL1_3_1	48958	48909	49	47.3396	51	9103-04-01	1.55888e-05	967	0.116052	47.2182	0.000736073	58.5464
POH11	allReadGroups	477435	477054	381	47.5937	51	4665-06-01	0.000152051	5738	0.0773749	47.5102	0.00722398	58.7323	8312	.426	Grave 25	Pohansko – Lesní školka	Early Middle Ages/Great Moravia, adult/male, belt, knife, antler box
POH11	IL1_4_1	289400	289156	244	47.7025	51	6071.89	9.21626e-05	4249	0.0904494	47.6062	0.00438751	58.6922
POH11	IL4_3_1	188035	187898	137	47.4263	51	7131.16	5.98887e-05	1489	0.0572545	47.3624	0.00283647	58.7941
POH13	allReadGroups	274835	274633	202	47.4256	51	6279.19	8.75337e-05	3736	0.0889988	47.3315	0.0041431	58.6276	5458	.283	Grave 32	Pohansko – Lesní školka	Early Middle Ages/Great Moravia, adult/femle, without grave goods
POH13	IL1_5_1	155642	155502	140	48.248	51	7598.57	4.95631e-05	2804	0.111915	48.1312	0.00238553	58.5342
POH13	IL4_4_1	119193	119131	62	46.3522	51	8065.78	3.79706e-05	932	0.0590862	46.2877	0.00175757	58.7496
POH14	allReadGroups	54629	54600	29	49.1356	51	9048.28	1.74026e-05	597	0.0743773	49.056	0.000853704	58.5904	1095	.091	Grave 35	Pohansko – Lesní školka	Early Middle Ages/Great Moravia, adult/female, without grave goods
POH14	IL1_6_1	54629	54600	29	49.1356	51	9048.26	1.74026e-05	597	0.0743773	49.056	0.000853704	58.5904
POH15	allReadGroups	9399	9395	4	48.9552	51	9784.18	2.99447e-06	202	0.138797	48.8112	0.000146163	58.4913	202	.015	Grave 36	Pohansko – Lesní školka	Early Middle Ages/Great Moravia, adult/female, bronze earings
POH15	IL1_7_1	9399	9395	4	48.9552	51	9784.15	2.99447e-06	202	0.138797	48.8112	0.000146163	58.4913
POH16	allReadGroups	410	408	2	48.924	51	9994.34	1.30042e-07	13	0.215686	48.7059	6.3338e-06	58.8309	9	.023	Grave 40	Pohansko – Lesní školka	Early Middle Ages/Great Moravia, adult/male, knife, bronze tool
POH16	IL1_8_1	410	408	2	48.924	51	9994.32	1.30042e-07	13	0.215686	48.7059	6.3338e-06	58.8309
POH17	allReadGroups	1744	1740	4	49.446	51	9835.84	5.5459e-07	29	0.0948276	49.3431	2.73652e-05	58.6828	38	.004	Grave 41	Pohansko – Lesní školka	Early Middle Ages/Great Moravia, adult/male, without grave goods
POH17	IL2_12_1	1744	1740	4	49.446	51	9835.75	5.5459e-07	29	0.0948276	49.3431	2.73652e-05	58.6828
POH18	allReadGroups	253143	252754	389	48.6521	51	6485.17	8.05602e-05	2213	0.0595401	48.5879	0.00391425	58.6351	5205	.274	Grave 51	Pohansko – Lesní školka	Early Middle Ages/Great Moravia, adult/male, without grave goods
POH18	IL1_9_1	161075	160796	279	48.7672	51	7520.92	5.12505e-05	1679	0.0677567	48.6947	0.00249563	58.6274
POH18	IL5_3_1	92068	91958	110	48.4508	51	8422.14	2.93097e-05	534	0.0451728	48.4011	0.00141862	58.6484
POH1	allReadGroups	345521	345093	428	47.0834	51	5661.24	0.000109991	4166	0.0783586	47.0002	0.00516962	58.6932	6695	.256	Grave 1	Pohansko – Lesní hrúd	Early Middle Ages/Great Moravia, subadult, without grave goods
POH1	SL15_1_1	166182	165996	186	47.8439	51	7457.16	5.29079e-05	2083	0.0799417	47.7593	0.00252684	58.6616
POH1	IL4_2_1	69534	69456	78	48.2277	51	8767.76	2.21377e-05	463	0.0495134	48.1723	0.00106642	58.6854
POH1	SL16_4_1	109805	109641	164	45.2069	51	8211.77	3.49458e-05	1620	0.0942348	45.1085	0.00157635	58.7459
POH20	allReadGroups	2652	2650	2	49.6864	51	9895.82	8.44634e-07	46	0.106038	49.5758	4.18734e-05	58.5675	61	.006	Grave 54	Pohansko – Lesní školka	Early Middle Ages/Great Moravia, adult/male, without grave goods
POH20	IL2_9_1	2652	2650	2	49.6864	51	9895.78	8.44634e-07	46	0.106038	49.5758	4.18734e-05	58.5675
POH21	allReadGroups	289676	289509	167	47.7387	51	6036.24	9.22751e-05	5001	0.115793	47.6183	0.00439398	58.4862	6387	.250	Grave 59	Pohansko – Lesní školka	Early Middle Ages/Great Moravia, adult/male, without grave goods
POH21	IL2_10_1	155459	155348	111	48.5176	51	7504.92	4.9514e-05	3977	0.165081	48.3477	0.00239389	58.3446
POH21	IL4_5_1	134217	134161	56	46.8368	51	7767.14	4.27611e-05	1024	0.0587205	46.7736	0.00200009	58.6501
POH22	allReadGroups	32404	32372	32	48.8468	51	9389-07-01	1.03179e-05	637	0.124459	48.717	0.000502658	58.5436	697	.077	Grave 66	Pohansko – Lesní školka	Early Middle Ages/Great Moravia, adult/male, without grave goods
POH22	IL2_11_1	32404	32372	32	48.8468	51	9389.68	1.03179e-05	637	0.124459	48.717	0.000502658	58.5436
POH24	allReadGroups	2090	2083	7	48.5449	51	9855-02-01	6.63914e-07	86	0.258761	48.2828	3.20556e-05	58.3404	48	.003	Grave 73	Pohansko – Lesní školka	Early Middle Ages/Great Moravia, adult/male, without grave goods
POH24	IL1_10_1	2090	2083	7	48.5449	51	9854.95	6.63914e-07	86	0.258761	48.2828	3.20556e-05	58.3404
POH25	allReadGroups	30986	30952	34	47.7108	51	9410.45	9.86532e-06	563	0.110268	47.5958	0.000469548	58.5596	622	.075	Grave 74	Pohansko – Lesní školka	Early Middle Ages/Great Moravia, adult/male, without grave goods
POH25	IL1_11_1	30986	30952	34	47.7108	51	9410.43	9.86532e-06	563	0.110268	47.5958	0.000469548	58.5596
POH26	allReadGroups	58628	58581	47	48.8193	51	8968.74	1.86715e-05	852	0.0907632	48.7238	0.000909747	58.5168	1174	.137	Grave 78	Pohansko – Lesní školka	Early Middle Ages/Great Moravia, adult/female, without grave goods
POH26	IL1_12_1	58628	58581	47	48.8193	51	8968.72	1.86715e-05	852	0.0907632	48.7238	0.000909747	58.5168
POH27	allReadGroups	939021	938697	324	46.8237	51	2842.72	0.000299191	18601	0.130148	46.6892	0.013969	58.6719	18666	.620	Grave 38	Pohansko – Jizní Předhradí	Early Middle Ages/Great Moravia, adult/male, axe, rasor, knife, spurs
POH27	SL15_7_1	538760	538562	198	46.9439	51	4359.89	0.000171656	14412	0.162525	46.7772	0.00802958	58.6135
POH27	IL4_13_1	400261	400135	126	46.6619	51	5227.61	0.000127535	4189	0.0865708	46.5707	0.00593938	58.7504
POH28	allReadGroups	295590	295359	231	48.0744	51	6079.28	9.41397e-05	3214	0.074015	47.9953	0.00451826	58.7116	5977	.331	Grave 42	Pohansko – Jizní Předhradí	Early Middle Ages/Great Moravia, adult/male, knife,belt, spurs
POH28	SL15_8_1	181110	180988	122	48.1306	51	7266.57	5.76863e-05	2437	0.0856521	48.0401	0.00277125	58.695
POH28	IL4_14_1	114480	114371	109	47.9855	51	8129.52	3.64534e-05	777	0.0555998	47.9244	0.00174701	58.738
POH29	allReadGroups	32984	32954	30	49.1292	51	9379-06-01	1.05034e-05	397	0.0755599	49.0493	0.000515186	58.6059	718	.061	Grave 49	Pohansko – Jizní Předhradí	Early Middle Ages/Great Moravia, adult/male, axe, knife, spurs
POH29	SL15_9_1	32984	32954	30	49.1292	51	9379.58	1.05034e-05	397	0.0755599	49.0493	0.000515186	58.6059
POH2	allReadGroups	5988	5985	3	43.8266	51	9863-06-01	1.9076e-06	118	0.126149	43.6994	8.33609e-05	58.7606	111	.015	Grave 3	Pohansko – Lesní hrúd	Early Middle Ages/Great Moravia, adult/male, without grave goods
POH2	SL15_2_1	5988	5985	3	43.8266	51	9863.57	1.9076e-06	118	0.126149	43.6994	8.33609e-05	58.7606
POH30	allReadGroups	1477	1477	0	46.7874	51	9805.29	4.70764e-07	61	0.245768	46.5403	2.19095e-05	58.394	31	.003	Grave 51	Pohansko – Jizní Předhradí	Early Middle Ages/Great Moravia, adult/female, without grave goods
POH30	IL3_3_1	1477	1477	0	46.7874	51	9805.16	4.70764e-07	61	0.245768	46.5403	2.19095e-05	58.394
POH31	allReadGroups	18695	18675	20	49.0613	51	9608.59	5.95228e-06	349	0.110201	48.9457	0.000291338	58.4787	395	.043	Grave 53	Pohansko – Jizní Předhradí	Early Middle Ages/Great Moravia, adult/female, without grave goods
POH31	IL3_4_1	18695	18675	20	49.0613	51	9608.57	5.95228e-06	349	0.110201	48.9457	0.000291338	58.4787
POH32	allReadGroups	54320	54240	80	47.8612	51	9021.32	1.72879e-05	925	0.11215	47.7441	0.000825395	58.6447	1045	.114	Grave 65	Pohansko – Jizní Předhradí	Early Middle Ages/Great Moravia, adult/female, knife, glass beads
POH32	IL3_5_1	54320	54240	80	47.8612	51	9021-03-01	1.72879e-05	925	0.11215	47.7441	0.000825395	58.6447
POH33	allReadGroups	204582	204290	292	48.24	51	6996.78	6.51133e-05	2335	0.0786039	48.1561	0.0031356	58.6277	4177	.217	Grave 66	Pohansko – Jizní Předhradí	Early Middle Ages/Great Moravia, adult/male, iron tool
POH33	IL3_6_1	122023	121804	219	48.7052	51	8012-04-01	3.88226e-05	1785	0.0964993	48.6037	0.00188692	58.594
POH33	IL4_7_1	82559	82486	73	47.553	51	8587.89	2.62907e-05	550	0.0521786	47.4951	0.00124868	58.6775
POH34	allReadGroups	1264	1264	0	48.9747	51	9980.27	4.02874e-07	49	0.260285	48.7097	1.96239e-05	58.4185	20	.002	Grave 70	Pohansko – Jizní Předhradí	Early Middle Ages/Great Moravia, adult/female, without grave goods
POH34	IL3_7_1	1264	1264	0	48.9747	51	9980.25	4.02874e-07	49	0.260285	48.7097	1.96239e-05	58.4185
POH35	allReadGroups	674	674	0	46.3798	51	9976	2.14824e-07	18	0.215134	46.1543	9.91504e-06	58.5208	15	.001	Grave 121	Pohansko – Jizní Předhradí	Early Middle Ages/Great Moravia, adult/female, without grave goods
POH35	IL3_8_1	674	674	0	46.3798	51	9975.96	2.14824e-07	18	0.215134	46.1543	9.91504e-06	58.5208
POH36	allReadGroups	771488	770992	496	48.2889	51	3333.68	0.000245738	12575	0.106551	48.1778	0.0118391	58.5424	16628	.634	Grave 129	Pohansko – Jizní Předhradí	Early Middle Ages/Great Moravia, adult/male, without grave goods
POH36	IL3_9_1	420985	420651	334	49.0231	51	5070.49	0.000134074	9896	0.146057	48.8726	0.00655255	58.4421
POH36	IL4_8_1	350503	350341	162	47.4073	51	5558.82	0.000111664	2679	0.0591167	47.3435	0.00528657	58.6628
POH37	allReadGroups	57190	57153	37	47.2896	51	8998.76	1.82164e-05	726	0.0843175	47.2012	0.000859835	58.693	1177	.119	Grave 175	Pohansko – Jizní Předhradí	Early Middle Ages/Great Moravia, adult/male, knife, spindle whorle
POH37	IL3_10_1	57190	57153	37	47.2896	51	8998.74	1.82164e-05	726	0.0843175	47.2012	0.000859835	58.693
POH38	allReadGroups	633	633	0	46.9921	51	9916.83	2.01756e-07	29	0.251185	46.733	9.42866e-06	58.2923	12	.001	Grave 176	Pohansko – Jizní Předhradí	Early Middle Ages/Great Moravia, subadult/male, spurs, bucket, axe
POH38	IL3_11_1	633	633	0	46.9921	51	9916-07-01	2.01756e-07	29	0.251185	46.733	9.42866e-06	58.2923
POH39	allReadGroups	297039	296777	262	49.3361	51	6071.63	9.45917e-05	2272	0.0559679	49.2753	0.00466103	58.6146	6402	.315	Grave 207	Pohansko – Jizní Předhradí	Early Middle Ages/Great Moravia, adult/male, without grave goods
POH39	IL3_12_1	187413	187231	182	49.536	51	7200.23	5.96761e-05	1609	0.06085	49.4702	0.00295219	58.5905
POH39	IL5_4_1	109626	109546	80	48.9946	51	8207.86	3.49156e-05	663	0.0476238	48.942	0.00170884	58.6557
POH3	allReadGroups	380226	379912	314	47.1087	51	5397.15	0.000121089	3725	0.0633568	47.0406	0.00569611	58.7479	7480	.369	Grave 6	Pohansko – Lesní hrúd	Early Middle Ages/Great Moravia, adult/female, silver earings, knife, rock crystal
POH3	SL15_3_1	204449	204290	159	47.1789	51	7017.58	6.51133e-05	2494	0.0739635	47.1003	0.00306686	58.7248
POH3	IL4_6_1	175777	175622	155	47.0272	51	7356.78	5.5976e-05	1231	0.0510187	46.9711	0.00262925	58.7748
POH40	allReadGroups	848595	848192	403	47.8933	51	3105.45	0.000270344	17628	0.129526	47.7595	0.0129115	58.6236	17495	.679	Grave 23	Pohansko – Lesní školka	Early Middle Ages/Great Moravia, adult/female, without grave goods
POH40	SL15_10_1	494375	494157	218	47.6406	51	4629-01-01	0.000157503	15040	0.182731	47.454	0.00747412	58.5853
POH40	IL4_15_1	354220	354035	185	48.2461	51	5602.74	0.000112841	2588	0.0552629	48.1858	0.00543736	58.6771
POH41	allReadGroups	851043	850629	414	48.0419	51	3089.74	0.000271121	18446	0.139155	47.8981	0.0129862	58.5996	17844	.605	Grave 29	Pohansko – Lesní školka	Early Middle Ages/Great Moravia, adult/male, knife, pointed bone artefact
POH41	SL16_2_1	502009	501738	271	47.8423	51	4568.91	0.000159919	15740	0.19332	47.6448	0.00761929	58.553
POH41	IL4_16_1	349034	348891	143	48.3288	51	5626-12-01	0.000111202	2706	0.0612598	48.2624	0.00536687	58.6667
POH42_1	allReadGroups	23126	23097	29	48.3796	51	9494.41	7.3617e-06	390	0.109408	48.2654	0.000355315	58.5659	509	.051	Grave 26	Pohansko – Pohřebištĕ U Kostela	Early Middle Ages/Great Moravia, adult/male, sword, knifes, arowhead
POH42_1	IL2_4_1	23126	23097	29	48.3796	51	9494.39	7.3617e-06	390	0.109408	48.2654	0.000355315	58.5659
POH43	allReadGroups	36291	36277	14	49.0548	51	9301.82	1.15626e-05	414	0.0810431	48.9687	0.000566203	58.5708	759	.068	Grave 65	Pohansko – Pohřebištĕ U Kostela	Early Middle Ages/Great Moravia, adult/male, sword, knife, rasor
POH43	IL2_5_1	36291	36277	14	49.0548	51	9301-08-01	1.15626e-05	414	0.0810431	48.9687	0.000566203	58.5708
POH44	allReadGroups	193303	193212	91	47.4008	51	7119.86	6.15824e-05	2554	0.0885142	47.3077	0.00291332	58.6576	3969	.201	Grave 174	Pohansko – Pohřebištĕ U Kostela	Early Middle Ages/Great Moravia, adult/male, sword, belt, knifes, axe
POH44	IL2_6_1	128034	127968	66	48.0084	51	7940.88	4.07872e-05	1893	0.0901944	47.9134	0.00195425	58.6048
POH44	IL4_9_1	65269	65244	25	46.209	51	8844.25	2.07952e-05	661	0.0852186	46.1195	0.000959064	58.7612
POH45	allReadGroups	28810	28792	18	48.444	51	9404.61	9.17687e-06	300	0.0693595	48.3714	0.000443897	58.6476	689	.049	Grave 257	Pohansko – Pohřebištĕ U Kostela	Early Middle Ages/Great Moravia, adult/male, sword, knife, belt
POH45	IL2_7_1	28810	28792	18	48.444	51	9404.59	9.17687e-06	300	0.0693595	48.3714	0.000443897	58.6476
POH4	allReadGroups	53234	53185	49	47.6228	51	9062.43	1.69516e-05	1287	0.141845	47.4753	0.000804784	58.58	977	.082	Grave 9	Pohansko – Lesní hrúd	Early Middle Ages/Great Moravia, adult/female, silver earings
POH4	IL2_8_1	53234	53185	49	47.6228	51	9062.41	1.69516e-05	1287	0.141845	47.4753	0.000804784	58.58
POH5	allReadGroups	74951	74848	103	47.7882	51	8714.66	2.38563e-05	1184	0.0969164	47.6873	0.00113764	58.5691	1551	.131	Grave 15	Pohansko – Lesní hrúd	Early Middle Ages/Great Moravia, adult/female, without grave goods
POH5	IL1_1_1	74951	74848	103	47.7882	51	8714.64	2.38563e-05	1184	0.0969164	47.6873	0.00113764	58.5691
POH6	allReadGroups	8703	8699	4	44.6108	51	9783-08-01	2.77263e-06	236	0.165076	44.4437	0.000123226	58.5422	163	.016	Grave 17	Pohansko – Lesní hrúd	Early Middle Ages/Great Moravia, adult/female, without grave goods
POH6	IL1_2_1	8703	8699	4	44.6108	51	9783-06-01	2.77263e-06	236	0.165076	44.4437	0.000123226	58.5422
POH7	allReadGroups	0	0	0	0	0	0	0	0	0	0	0	0	0	0	Grave 7	Pohansko – Lesní školka	Early Middle Ages/Great Moravia, adult/male
POH7	SL15_4_1	0	0	0	0	0	0	0	0	0	0	0	0
POH8	allReadGroups	29706	29677	29	49.0296	51	9424.85	9.45894e-06	372	0.0839708	48.9412	0.000462932	58.5964	598	.062	Grave 12	Pohansko – Lesní školka	Early Middle Ages/Great Moravia, adult/male, without grave goods
POH8	SL15_5_1	29706	29677	29	49.0296	51	9424.83	9.45894e-06	372	0.0839708	48.9412	0.000462932	58.5964
POH9	allReadGroups	745	745	0	47.6752	51	9994-02-01	2.37454e-07	30	0.292617	47.3772	1.12499e-05	58.4577	19	.001	Grave 19	Pohansko – Lesní školka	Early Middle Ages/Great Moravia, adult/female, without grave goods
POH9	SL15_6_1	745	745	0	47.6752	51	9994-01-01	2.37454e-07	30	0.292617	47.3772	1.12499e-05	58.4577

## Sheet: WG Results
WG Results: Summary statistics per analysed sample - deeper shotgun sequencing
Name(Sum)	Raw(Sum)	Trimmed(Sum)	AfterTrimming(Sum)	Aligned(Sum)	Aligned	Duplicates(Sum of individual files)	Duplicates	Percent_Endogenous	Percent_Dup	Percent_Endog_NoDup	Depth(Gaia)	source	Notes
LIB2	738366080	6800896	731565184	541191012	541191012	58286850	60038422	73.3	11.09	65.16	7.38827	this study
LIB3	870135056	7417253	862717803	642478682	642478682	61832718	63616784	73.84	9.9	66.53	8.9244	this study
LIB4	763134622	26118302	737016320	372852652	372852652	40538664	43344218	48.86	11.63	43.18	6.62797	this study
LIB5	852104063	38983831	813120232	295421511	295421511	32587577	35043391	34.67	11.86	30.56	5.26065	this study
LIB7	875304637	71368611	803936026	307794059	307794059	34507339	36597080	35.16	11.89	30.98	5.54026	this study
LIB11	819430056	4983526	814446530	651561437	651561437	59390368	60687434	79.51	9.31	72.11	9.20059	this study
LIB12	922918479	31488126	891430353	355592858	355592858	36889086	39621840	38.53	11.14	34.24	6.21102	this study
POH11	1405080112	9944206	1395135906	578013941	578013941	56045802	59560498	41.14	10.3	36.9	7.95641	this study
POH13	2332091250	20268810	2311822440	631868501	631868501	67756936	73321550	27.09	11.6	23.95	8.53919	this study
POH27	997967420	9754423	988212997	642419296	642419296	52790462	54520038	64.37	8.49	58.91	8.91444	this study
POH28	1769221036	14437122	1754783914	582962418	582962418	59104680	62872970	32.95	10.79	29.4	8.0687	this study
POH36	720521962	4492123	716029839	485055305	485055305	44696076	46354242	67.32	9.56	60.89	6.84065	this study
POH39	816654431	33797295	782857136	226711842	226711842	25804176	28274861	27.76	12.47	24.3	5.05883	this study
POH3	1754744150	15703767	1739040383	597425346	597425346	60087558	63911096	34.05	10.7	30.4	8.15843	this study
POH40	717288660	5784740	711503920	525246627	525246627	49881150	51467458	73.23	9.8	66.05	7.34048	this study
POH41	811952258	7809024	804143234	523907645	523907645	45596332	47212124	64.52	9.01	58.71	7.3942	this study
POH44	4664280788	44075961	4620204827	691032638	691032638	64878574	69018806	14.82	9.99	13.34	9.40856	this study
Alh1	502612874	1996696	500616178	413504406	413504406	3971860	4863436	82.27	1.18	81.3	8.9076	Veeramah et al. 2018	from FASTQ sequencing files
FN2	661497130	9558465	651938665	394401139	394401139	1480604	3944842	59.62	1	59.03	8.16475	Veeramah et al. 2018	from FASTQ sequencing files
KER_1	26290049	457793	25832256	18690224	18690224	147214	280601	71.09	1.5	70.03	0.426116	Veeramah et al. 2018	from FASTQ sequencing files
NW_54	36991270	470314	36520956	6468814	6468814	13941	25522	17.49	0.39	17.42	0.150842	Veeramah et al. 2018	from FASTQ sequencing files
R1	213512259	0	213512259	205135923	205135923	2883	2894	96.08	0	96.08	3.76724	Antonio et al. 2019	from published BAMfiles (unaligned with bam2fastq); no trimming
R31	101983505	0	101983505	97593993	97593993	632	1088	95.7	0	95.69	1.86863	Antonio et al. 2019	from published BAMfiles (unaligned with bam2fastq); no trimming
R42	232305435	0	232305435	222752724	222752724	1700	5628	95.89	0	95.89	3.70705	Antonio et al. 2019	from published BAMfiles (unaligned with bam2fastq); no trimming
R4	175656472	0	175656472	168769975	168769975	2225	2234	96.08	0	96.08	3.37606	Antonio et al. 2019	from published BAMfiles (unaligned with bam2fastq); no trimming
R60	95870955	0	95870955	92631491	92631491	479	985	96.62	0	96.62	1.8317	Antonio et al. 2019	from published BAMfiles (unaligned with bam2fastq); no trimming
R63	102233059	0	102233059	97327137	97327137	422	836	95.2	0	95.2	1.8751	Antonio et al. 2019	from published BAMfiles (unaligned with bam2fastq); no trimming
R64	104550425	0	104550425	99621852	99621852	502	1027	95.29	0	95.28	1.83642	Antonio et al. 2019	from published BAMfiles (unaligned with bam2fastq); no trimming
R65	96256711	0	96256711	93151699	93151699	466	913	96.77	0	96.77	1.95264	Antonio et al. 2019	from published BAMfiles (unaligned with bam2fastq); no trimming
R80	109852459	0	109852459	105604940	105604940	427	207571	96.13	0.2	95.94	1.81023	Antonio et al. 2019	from published BAMfiles (unaligned with bam2fastq); no trimming
RISE568	2400695	0	2400695	2293302	2293302	13	13	95.53	0	95.53	0.0454271	Allentoft et al. 2015	from published BAMfiles (unaligned with bam2fastq); no trimming
RISE569	53122754	0	53122754	50108334	50108334	293	293	94.33	0	94.33	0.755284	Allentoft et al. 2015	from published BAMfiles (unaligned with bam2fastq); no trimming
STR_220	15654924	84667	15570257	11510205	11510205	58735	108165	73.52	0.94	72.83	0.32273	Veeramah et al. 2018	from FASTQ sequencing files
STR_300	31517778	465283	31052495	14424303	14424303	27177	49521	45.77	0.34	45.61	0.318709	Veeramah et al. 2018	from FASTQ sequencing files
STR_310	32048462	225892	31822570	23334231	23334231	202357	384104	72.81	1.65	71.61	0.621094	Veeramah et al. 2018	from FASTQ sequencing files
STR_355c	28479585	284342	28195243	20529262	20529262	88538	160500	72.08	0.78	71.52	0.535923	Veeramah et al. 2018	from FASTQ sequencing files
STR_486	20670362	199505	20470857	7418001	7418001	15044	27534	35.89	0.37	35.75	0.195804	Veeramah et al. 2018	from FASTQ sequencing files
SZ36	897268818	0	897268818	329363555	329363555	26778783	26778783	36.71	8.13	33.72	5.11152	Amorim et al. 2018	FASTQ sequences produced by ENA used; no trimming
SZ43	264734720	0	264734720	188379103	188379103	23206883	23206883	71.16	12.32	62.39	2.7304	Amorim et al. 2018	FASTQ sequences produced by ENA used; no trimming
VIM_2b	16692542	102920	16589622	11828513	11828513	30622	56438	70.86	0.48	70.52	0.317482	Veeramah et al. 2018	from FASTQ sequencing files
VK118	232851793	0	232851793	226536409	226536409	2236	6641	97.29	0	97.28	5.84473	Margaryan et al. 2020	from published BAMfiles (unaligned with bam2fastq); no trimming
VK386	55926579	0	55926579	54131297	54131297	330	657	96.79	0	96.79	1.16646	Margaryan et al. 2020	from published BAMfiles (unaligned with bam2fastq); no trimming
VK390	71909103	0	71909103	69294153	69294153	668	1263	96.36	0	96.36	1.38042	Margaryan et al. 2020	from published BAMfiles (unaligned with bam2fastq); no trimming
VK393	56937839	0	56937839	54947406	54947406	1173	2318	96.5	0	96.5	1.1411	Margaryan et al. 2020	from published BAMfiles (unaligned with bam2fastq); no trimming
VK414	70578548	0	70578548	67352165	67352165	977	2980	95.43	0	95.42	1.16031	Margaryan et al. 2020	from published BAMfiles (unaligned with bam2fastq); no trimming
VK415	66897204	0	66897204	63649020	63649020	868	2568	95.14	0	95.14	1.15267	Margaryan et al. 2020	from published BAMfiles (unaligned with bam2fastq); no trimming
VK419	66750978	0	66750978	63777011	63777011	450	1290	95.54	0	95.54	1.16954	Margaryan et al. 2020	from published BAMfiles (unaligned with bam2fastq); no trimming
VK420	84738508	0	84738508	81270336	81270336	1180	2161	95.91	0	95.9	1.45808	Margaryan et al. 2020	from published BAMfiles (unaligned with bam2fastq); no trimming
VK448	114311116	0	114311116	110303015	110303015	903	2400	96.49	0	96.49	2.13049	Margaryan et al. 2020	from published BAMfiles (unaligned with bam2fastq); no trimming
VK516	66358632	0	66358632	64207846	64207846	177	500	96.76	0	96.76	1.36451	Margaryan et al. 2020	from published BAMfiles (unaligned with bam2fastq); no trimming
VK520	85887036	0	85887036	82959346	82959346	626	2092	96.59	0	96.59	1.69173	Margaryan et al. 2020	from published BAMfiles (unaligned with bam2fastq); no trimming
VK524	74489569	0	74489569	72056755	72056755	211	678	96.73	0	96.73	1.53703	Margaryan et al. 2020	from published BAMfiles (unaligned with bam2fastq); no trimming
VK526	93742165	0	93742165	90543697	90543697	1853	6815	96.59	0.01	96.58	1.93905	Margaryan et al. 2020	from published BAMfiles (unaligned with bam2fastq); no trimming
VK528	70657071	0	70657071	68541248	68541248	280	815	97.01	0	97	1.5324	Margaryan et al. 2020	from published BAMfiles (unaligned with bam2fastq); no trimming
VK529	81733078	0	81733078	79203670	79203670	323	958	96.91	0	96.9	1.73658	Margaryan et al. 2020	from published BAMfiles (unaligned with bam2fastq); no trimming
VK547	220439470	0	220439470	213623417	213623417	2056	6133	96.91	0	96.91	4.53413	Margaryan et al. 2020	from published BAMfiles (unaligned with bam2fastq); no trimming
VK548	164756976	0	164756976	159038319	159038319	3330	10201	96.53	0.01	96.52	3.25469	Margaryan et al. 2020	from published BAMfiles (unaligned with bam2fastq); no trimming

## Sheet: WG Results Per File
WG Results Per File: Summary statistics per fastq file
Sample	Fastq-Filename	Raw1	Raw2	Raw	Trimmed	AfterTrimming	Aligned	Duplicates	Percent_Endogenous	Percent_Dup	Percent_Endog_NoDup	Depth
LIB11	IL4_12_INO2_L1	47551846	47551846	95103692	544896	94558796	75532890	7256606	79.42	9.61	71.79	1.06599
LIB11	IL4_12_INO2_L2	47045529	47045529	94091058	531779	93559279	74776557	6722718	79.47	8.99	72.33	1.06276
LIB11	IL4_12_L001	36225012	36225012	72450024	416200	72033824	57453791	4998140	79.3	2025-07-08	72.4	0.820003
LIB11	IL4_12_L002	36590476	36590476	73180952	425338	72755614	58024311	4996752	79.29	8.61	72.46	0.828547
LIB11	IL6_1_L001	34576432	34576432	69152864	659769	68493095	54058341	4366308	78.17	2025-08-08	71.86	0.76609
LIB11	IL6_1_L002	34984247	34984247	69968494	678391	69290103	54635315	4365082	78.09	7.99	71.85	0.774567
LIB11	SL14_9_INO2_L1	60381650	60381650	120763300	605996	120157304	96861238	9806850	80.21	2025-12-10	72.09	1.35619
LIB11	SL14_9_INO2_L2	59904527	59904527	119809054	595646	119213408	96160526	9158788	80.26	9.52	72.62	1.35565
LIB11	SL14_9_L001	26126585	26126585	52253170	258379	51994791	41879951	3873876	80.15	9.25	72.73	0.593138
LIB11	SL14_9_L002	26328724	26328724	52657448	267132	52390316	42178517	3845248	80.1	2025-12-09	72.8	0.597984
LIB12	IL7_1_1119_L1	58914963	0	58914963	2014924	56900039	22727692	2294298	38.58	2025-09-10	34.68	0.397554
LIB12	IL7_1_1119_L2	60032197	0	60032197	2038941	57993256	22884248	2323701	38.12	10.15	34.25	0.400337
LIB12	IL7_1_210_L1	53585979	0	53585979	1799870	51786109	20936540	2245086	39.07	10.72	34.88	0.362483
LIB12	IL7_1_210_L2	54883538	0	54883538	1830086	53053452	21206377	2302366	38.64	10.86	34.44	0.366955
LIB12	IL8_1_1119_L1	66105044	0	66105044	2688876	63416168	25030846	2547463	37.87	10.18	34.01	0.435523
LIB12	IL8_1_1119_L2	67468786	0	67468786	2726464	64742322	25281953	2594020	37.47	10.26	33.63	0.439805
LIB12	IL8_1_210_L1	55517066	0	55517066	2194979	53322087	20855469	2095392	37.57	2025-05-10	33.79	0.364071
LIB12	IL8_1_210_L2	56594371	0	56594371	2224581	54369790	21030513	2127962	37.16	2025-12-10	33.4	0.367149
LIB12	IL9_1_1119_L1	65931042	0	65931042	2196669	63734373	25949471	2689957	39.36	10.37	35.28	0.451115
LIB12	IL9_1_1119_L2	67690386	0	67690386	2243366	65447020	26337204	2768542	38.91	10.51	34.82	0.457547
LIB12	IL9_1_210_L1	46385994	0	46385994	1532843	44853151	18295767	1879269	39.44	10.27	35.39	0.319722
LIB12	IL9_1_210_L2	47460827	0	47460827	1557844	45902983	18509164	1917584	39	10.36	34.96	0.323397
LIB12	SL14_10_1119_L1	68357522	0	68357522	2002408	66355114	26672433	2864383	39.02	10.74	34.83	0.484974
LIB12	SL14_10_1119_L2	69627273	0	69627273	2022392	67604881	26895497	2919075	38.63	10.85	34.44	0.489105
LIB12	SL14_10_210_L1	41735505	0	41735505	1197974	40537531	16402834	1643001	39.3	2025-02-10	35.37	0.299304
LIB12	SL14_10_210_L2	42627986	0	42627986	1215909	41412077	16576850	1676987	38.89	2025-12-10	34.95	0.302436
LIB2	IL4_10_INO2_L1	21971976	21971976	43943952	429027	43514925	32159348	3482330	73.18	10.83	65.26	0.439402
LIB2	IL4_10_INO2_L2	21775029	21775029	43550058	421316	43128742	31890647	3244120	73.23	10.17	65.78	0.43901
LIB2	IL4_10_L001	36870283	36870283	73740566	689925	73050641	53613455	5641950	72.71	10.52	65.05	0.737289
LIB2	IL4_10_L002	37341702	37341702	74683404	710726	73972678	54293931	5689954	72.7	10.48	65.08	0.746675
LIB2	IL6_2_INO2_L1	26712058	26712058	53424116	586006	52838110	38987452	4328466	72.98	2025-01-11	64.88	0.528545
LIB2	IL6_2_INO2_L2	26488959	26488959	52977918	577357	52400561	38682068	4035160	73.02	10.43	65.4	0.528505
LIB2	IL6_2_L001	34810084	34810084	69620168	734397	68885771	50464756	5397148	72.49	10.69	64.73	0.689534
LIB2	IL6_2_L002	35260447	35260447	70520894	753538	69767356	51123986	5436050	72.49	10.63	64.79	0.698659
LIB2	SL14_2_INO2_L1	23085804	23085804	46171608	353527	45818081	34367850	3898768	74.44	11.34	65.99	0.469367
LIB2	SL14_2_INO2_L2	22948964	22948964	45897928	347234	45550694	34197281	3656656	74.51	10.69	66.54	0.470577
LIB2	SL14_2_L001	40746536	40746536	81493072	591194	80901878	60380667	6724118	74.09	11.14	65.84	0.829278
LIB2	SL14_2_L002	41171198	41171198	82342396	606649	81735747	61029571	6752130	74.12	2025-06-11	65.92	0.838504
LIB3	IL4_11_INO2_L1	44023785	44023785	88047570	730278	87317292	64818769	6379756	73.62	9.84	66.37	0.902849
LIB3	IL4_11_INO2_L2	43591145	43591145	87182290	717354	86464936	64205789	5939196	73.65	9.25	66.83	0.900369
LIB3	IL4_11_L001	32391289	32391289	64782578	518076	64264502	47430684	4463852	73.22	9.41	66.32	0.665522
LIB3	IL4_11_L002	32768237	32768237	65536474	531817	65004657	47990824	4483754	73.23	9.34	66.39	0.673605
LIB3	IL6_3_INO2_L1	42212252	42212252	84424504	836102	83588402	62038645	6156206	73.48	9.92	66.19	0.856505
LIB3	IL6_3_INO2_L2	41762807	41762807	83525614	820123	82705491	61412772	5709560	73.53	2025-03-09	66.69	0.853947
LIB3	IL6_3_L001	34608858	34608858	69217716	662217	68555499	50592821	4755988	73.09	2025-04-09	66.22	0.704547
LIB3	IL6_3_L002	35049457	35049457	70098914	681772	69417142	51237443	4785684	73.09	9.34	66.27	0.713648
LIB3	SL14_3_INO2_L1	47024674	47024674	94049348	708574	93340774	70510780	7245446	74.97	10.28	67.27	0.976367
LIB3	SL14_3_INO2_L2	46661173	46661173	93322346	697726	92624620	70018041	6785496	75.03	9.69	67.76	0.976044
LIB3	SL14_3_L001	17401707	17401707	34803414	253362	34550052	25984685	2564374	74.66	9.87	67.29	0.362437
LIB3	SL14_3_L002	17572144	0	17572144	17572144	35144288	34884436	26705287	26237429	2563406	74.66	9.77
LIB4	IL7_2_1119_L1	56828577	0	56828577	2037731	54790846	27518511	2972877	48.42	2025-08-10	43.19	0.491127
LIB4	IL7_2_1119_L2	57645245	0	57645245	2061691	55583554	27712583	3012322	48.07	10.87	42.85	0.494632
LIB4	IL7_2_210_L1	46085481	0	46085481	1648443	44437038	22394999	2422392	48.59	10.82	43.34	0.399267
LIB4	IL7_2_210_L2	46688638	0	46688638	1667129	45021509	22531790	2453673	48.26	10.89	43	0.401499
LIB4	IL8_2_1119_L1	60838582	0	60838582	2522726	58315856	29577717	3246808	48.62	10.98	43.28	0.511402
LIB4	IL8_2_1119_L2	61978344	0	61978344	2561767	59416577	29900356	3315709	48.24	2025-09-11	42.89	0.516738
LIB4	IL8_2_210_L1	38739784	0	38739784	1549073	37190711	18731716	2088467	48.35	11.15	42.96	0.324918
LIB4	IL8_2_210_L2	39291442	0	39291442	1569696	37721746	18856843	2117705	47.99	11.23	42.6	0.326997
LIB4	IL9_2_1119_L1	54143549	0	54143549	1630676	52512873	26055261	2729727	48.12	10.48	43.08	0.470608
LIB4	IL9_2_1119_L2	55301868	0	55301868	1660782	53641086	26388803	2800126	47.72	10.61	42.65	0.476344
LIB4	IL9_2_210_L1	45378243	0	45378243	1405189	43973054	22096821	2611495	48.69	11.82	42.94	0.391381
LIB4	IL9_2_210_L2	45987486	0	45987486	1423834	44563652	22224409	2644898	48.33	2025-09-11	42.58	0.39356
LIB4	SL14_4_119_L1	39508664	0	39508664	1119876	38388788	20223187	2075979	51.19	10.27	45.93	0.380905
LIB4	SL14_4_119_L2	40005977	0	40005977	1133090	38872887	20329101	2103263	50.82	10.35	45.56	0.382789
LIB4	SL14_4_210_L1	37084535	0	37084535	1055308	36029227	19090472	1955871	51.48	10.25	46.2	0.358155
LIB4	SL14_4_210_L2	37628207	0	37628207	1071291	36556916	19220083	1987352	51.08	10.34	45.8	0.360438
LIB5	IL7_3_119_L1	71853107	0	71853107	3048961	68804146	21357131	2381472	29.72	11.15	26.41	0.399391
LIB5	IL7_3_119_L2	72898304	0	72898304	3084190	69814114	21501504	2414820	2025-05-29	11.23	26.18	0.40201
LIB5	IL7_3_210_L1	48234904	0	48234904	2019648	46215256	14340731	1532100	29.73	10.68	26.55	0.270365
LIB5	IL7_3_210_L2	48898254	0	48898254	2043093	46855161	14431392	1551421	29.51	10.75	26.34	0.27202
LIB5	IL8_3_1119_L1	61275955	0	61275955	3458259	57817696	21798791	2430327	35.57	11.15	31.61	0.368649
LIB5	IL8_3_1119_L2	62034464	0	62034464	3498195	58536269	21940259	2465956	35.37	11.24	31.39	0.370877
LIB5	IL8_3_210_L1	41113981	0	41113981	2281895	38832086	14644417	1521216	35.62	10.39	31.92	0.25075
LIB5	IL8_3_210_L2	41666891	0	41666891	2312758	39354133	14755872	1545985	35.41	10.48	2025-07-31	0.252567
LIB5	IL9_3_1119_L1	49378964	0	49378964	2094109	47284855	15070175	1619412	30.52	10.75	27.24	0.283918
LIB5	IL9_3_1119_L2	50162179	0	50162179	2121906	48040273	15221806	1657351	30.35	10.89	2025-04-27	0.286524
LIB5	IL9_3_210_L1	39088918	0	39088918	1678580	37410338	11583459	1236151	29.63	10.67	26.47	0.218288
LIB5	IL9_3_210_L2	39655374	0	39655374	1700118	37955256	11664382	1250783	29.41	10.72	26.26	0.219875
LIB5	SL14_5_1119_L1	65514324	0	65514324	2760275	62754049	28254496	3146001	43.13	11.13	38.33	0.499872
LIB5	SL14_5_1119_L2	66276415	0	66276415	2792421	63483994	28436811	3186261	42.91	2025-02-11	38.1	0.503086
LIB5	SL14_5_210_L1	46722216	0	46722216	2033643	44688573	20128370	2303196	43.08	11.44	38.15	0.353575
LIB5	SL14_5_210_L2	47329813	0	47329813	2055780	45274033	20291915	2345125	42.87	11.56	37.92	0.356284
LIB7	IL7_5_1119_L1	68869182	0	68869182	6226009	62643173	21404065	2399565	2025-08-31	11.21	2025-06-27	0.38602
LIB7	IL7_5_1119_L2	69565287	0	69565287	6301369	63263918	21547318	2426847	30.97	11.26	27.49	0.388612
LIB7	IL7_5_210_L1	61837900	0	61837900	5479456	56358444	19249943	2136120	31.13	2025-01-11	27.68	0.346518
LIB7	IL7_5_210_L2	62446521	0	62446521	5544989	56901532	19371712	2165327	31.02	11.18	27.55	0.34866
LIB7	IL8_5_1119_L1	55079810	0	55079810	5332978	49746832	18144958	1977811	32.94	2025-09-10	29.35	0.323364
LIB7	IL8_5_1119_L2	55717530	0	55717530	5410593	50306937	18277929	2006652	32.8	10.98	29.2	0.325693
LIB7	IL8_5_210_L1	55617964	0	55617964	5519138	50098826	18110928	2084609	32.56	11.51	28.82	0.319899
LIB7	IL8_5_210_L2	55952736	0	55952736	5564387	50388349	18162403	2098559	32.46	11.55	28.71	0.320941
LIB7	IL9_5_1119_L1	48391202	0	48391202	4069573	44321629	15681356	1822231	32.41	11.62	28.64	0.282182
LIB7	IL9_5_1119_L2	48612740	0	48612740	4087243	44525497	15723180	1832885	32.34	11.66	28.57	0.28306
LIB7	IL9_5_210_L1	54151785	0	54151785	5215395	48936390	16883050	1858768	31.18	2025-01-11	27.74	0.302307
LIB7	IL9_5_210_L2	54695531	0	54695531	5274261	49421270	17004339	1882413	31.09	2025-07-11	27.65	0.304472
LIB7	SL14_7_1119_L1	56398426	0	56398426	2253726	54144700	26877303	2966059	47.66	2025-04-11	42.4	0.504275
LIB7	SL14_7_1119_L2	56921860	0	56921860	2280533	54641327	27056199	3017306	47.53	11.15	42.23	0.507399
LIB7	SL14_7_210_L1	35353369	0	35353369	1396508	33956861	17088998	1901243	48.34	11.13	42.96	0.317513
LIB7	SL14_7_210_L2	35692794	0	35692794	1412453	34280341	17210378	1930944	48.22	11.22	42.81	0.319612
POH11	IL1_4_INO2_L1	52871468	52871468	105742936	566653	105176283	47693777	4702316	45.1	9.86	40.66	0.663414
POH11	IL1_4_INO2_L2	52461395	52461395	104922790	559276	104363514	47351474	4414072	45.13	9.32	40.92	0.662702
POH11	IL1_4_L001	60932789	60932789	121865578	606497	121259081	53104931	5212218	43.58	9.81	39.3	0.740932
POH11	IL1_4_L002	61492503	61492503	122985006	621191	122363815	53775136	5238412	43.72	9.74	39.47	0.750627
POH11	IL4_3_INO2_L1	52875768	52875768	105751536	857020	104894516	43706816	4339866	41.33	9.93	37.23	0.602505
POH11	IL4_3_INO2_L2	52440770	52440770	104881540	844404	104037136	43341124	4061456	41.32	9.37	37.45	0.601299
POH11	IL4_3_L001	67084185	67084185	134168370	1024865	133143505	53269892	5339222	39.7	2025-02-10	35.72	0.735374
POH11	IL4_3_L002	67792252	67792252	135584504	1052686	134531818	54000729	5382574	39.83	9.97	35.86	0.745649
POH11	IL6_4_INO2_L1	66531637	66531637	133063274	1109484	131953790	52416953	5112576	39.39	9.75	35.55	0.720825
POH11	IL6_4_INO2_L2	66011731	66011731	132023462	1093092	130930370	52014979	4807658	39.4	9.24	35.76	0.71953
POH11	IL6_4_L001	50790131	50790131	101580262	792167	100788095	38424613	3703620	37.83	9.64	34.18	0.530477
POH11	IL6_4_L002	51255427	51255427	102510854	816871	101693983	38913517	3731812	37.96	9.59	34.32	0.537269
POH13	IL1_5_INO2_L1	95485441	95485441	190970882	747697	190223185	52393499	5934224	27.44	11.33	24.33	0.721987
POH13	IL1_5_INO2_L2	94510742	94510742	189021484	735872	188285612	51942199	5532746	27.48	10.65	24.55	0.721323
POH13	IL1_5_L001	102461336	102461336	204922672	720702	204201970	53126524	5632844	25.93	2025-06-10	23.18	0.739959
POH13	IL1_5_L002	103070334	103070334	206140668	739634	205401034	53647980	5638862	2025-02-26	10.51	23.29	0.747763
POH13	IL4_4_INO2_L1	93564537	93564537	187129074	2650584	184478490	53215159	5934516	28.44	11.15	25.27	0.710384
POH13	IL4_4_INO2_L2	92861940	92861940	185723880	2618382	183105498	52770727	5573102	28.41	10.56	25.41	0.709335
POH13	IL4_4_L001	103633398	103633398	207266796	2742300	204524496	55782252	6113190	26.91	10.96	23.96	0.748434
POH13	IL4_4_L002	104532061	104532061	209064122	2817308	206246814	56539747	6163986	2025-04-27	2025-09-10	2025-01-24	0.758689
POH13	IL6_5_INO2_L1	98930638	98930638	197861276	1785514	196075762	54772725	5954916	27.68	10.87	24.67	0.744237
POH13	IL6_5_INO2_L2	97956260	97956260	195912520	1755093	194157427	54237794	5577970	27.68	10.28	24.84	0.74197
POH13	IL6_5_L001	89196770	89196770	178393540	1457834	176935706	46444039	4834948	2025-03-26	10.41	23.32	0.636377
POH13	IL6_5_L002	89842168	89842168	179684336	1497890	178186446	46995856	4865632	26.15	10.35	23.45	0.644084
POH27	IL4_13_INO2_L1	52730507	52730507	105461014	1064085	104396929	67571254	5618944	64.07	8.32	58.74	0.936603
POH27	IL4_13_INO2_L2	52151270	52151270	104302540	1045746	103256794	66790640	5196208	64.04	7.78	59.05	0.931385
POH27	IL4_13_L001	33952588	33952588	67905176	658503	67246673	42962482	3357190	63.27	7.81	58.32	0.600431
POH27	IL4_13_L002	34465373	34465373	68930746	677260	68253486	43660709	3389618	63.34	7.76	58.42	0.610244
POH27	IL6_6_INO2_L1	53290633	53290633	106581266	1210480	105370786	67441407	5795560	63.28	8.59	57.84	0.930833
POH27	IL6_6_INO2_L2	52686891	52686891	105373782	1189936	104183846	66660742	5355498	63.26	2025-03-08	58.18	0.925916
POH27	IL6_6_L001	30869959	30869959	61739918	690633	61049285	38482960	3081076	62.33	2025-01-08	57.34	0.535628
POH27	IL6_6_L002	31300504	31300504	62601008	708662	61892346	39082445	3105540	62.43	7.95	57.47	0.544085
POH27	SL15_7_INO2_L1	42269709	42269709	84539418	690289	83849129	56593628	5023924	66.94	8.88	61	0.785045
POH27	SL15_7_INO2_L2	42001534	42001534	84003068	679752	83323316	56216167	4700444	66.92	8.36	61.33	0.784436
POH27	SL15_7_L001	36471428	36471428	72942856	562899	72379957	48223953	4084282	66.11	8.47	60.51	0.674349
POH27	SL15_7_L002	36793314	36793314	73586628	576178	73010450	48732909	4082178	66.23	8.38	60.68	0.681803
POH28	IL4_14_INO2_L1	72621687	72621687	145243374	1347845	143895529	39616994	4128912	27.28	10.42	24.43	0.548583
POH28	IL4_14_INO2_L2	72128604	72128604	144257208	1327239	142929969	39382403	3881732	2025-03-27	9.86	24.61	0.548907
POH28	IL4_14_L001	81556805	81556805	163113610	1389366	161724244	42834983	4332366	26.26	2025-11-10	2025-06-23	0.59689
POH28	IL4_14_L002	82021683	82021683	164043366	1428462	162614904	43165731	4319104	26.31	2025-01-10	23.68	0.601963
POH28	IL6_7_INO2_L1	60712543	60712543	121425086	1233196	120191890	43104239	4524644	35.5	2025-05-10	31.77	0.596135
POH28	IL6_7_INO2_L2	60272293	60272293	120544586	1212517	119332069	42858560	4249914	35.55	9.92	32.03	0.59675
POH28	IL6_7_L001	85640906	85640906	171281812	1571240	169710572	59129574	6050572	34.52	10.23	30.99	0.823174
POH28	IL6_7_L002	86277079	86277079	172554158	1613148	170941010	59646829	6045518	34.57	10.14	31.06	0.830937
POH28	SL15_8_INO2_L1	57806526	57806526	115613052	706531	114906521	44184135	4557184	38.22	10.31	34.28	0.616055
POH28	SL15_8_INO2_L2	57475638	57475638	114951276	698787	114252489	43981789	4296364	38.26	9.77	34.52	0.617079
POH28	SL15_8_L001	83812854	83812854	167625708	942048	166683660	62327327	6376662	37.18	10.23	33.38	0.872368
POH28	SL15_8_L002	84283900	84283900	168567800	966743	167601057	62729854	6341708	37.21	2025-11-10	33.45	0.878834
POH3	IL4_6_INO2_L1	72517108	72517108	145034216	1604939	143429277	46738958	4655574	32.23	9.96	29.02	0.641301
POH3	IL4_6_INO2_L2	71905891	71905891	143811782	1581401	142230381	46341117	4349492	32.22	9.39	29.2	0.639993
POH3	IL4_6_L001	75820357	75820357	151640714	1527301	150113413	47294074	4626702	31.19	9.78	28.14	0.652854
POH3	IL4_6_L002	76558344	76558344	153116688	1567197	151549491	47891139	4662190	31.28	9.73	28.23	0.661149
POH3	IL6_8_INO2_L1	74724900	74724900	149449800	1511983	147937817	48281626	5051262	32.31	10.46	28.93	0.65824
POH3	IL6_8_INO2_L2	74189833	74189833	148379666	1493579	146886087	47930682	4720176	32.3	9.85	2025-12-29	0.658066
POH3	IL6_8_L001	77811083	77811083	155622166	1469831	154152335	48484975	4951596	31.16	10.21	27.97	0.665213
POH3	IL6_8_L002	78308866	78308866	156617732	1504715	155113017	48920764	4958076	31.24	10.13	2025-07-28	0.671463
POH3	SL15_3_INO2_L1	61151750	61151750	122303500	789340	121514160	48544510	5068548	39.69	10.44	35.55	0.666165
POH3	SL15_3_INO2_L2	60882491	60882491	121764982	781272	120983710	48342037	4776312	39.7	9.88	35.78	0.667727
POH3	SL15_3_L001	76565148	76565148	153130296	924088	152206208	59120249	6149958	38.61	2025-04-10	34.59	0.814429
POH3	SL15_3_L002	76936304	76936304	153872608	948121	152924487	59535215	6117672	38.69	10.28	34.72	0.820876
POH36	IL3_9_INO2_L1	16804064	16804064	33608128	82882	33525246	22829779	2233134	67.93	9.78	61.28	0.325546
POH36	IL3_9_INO2_L2	16685614	16685614	33371228	81540	33289688	22672766	2089878	67.94	9.22	61.68	0.325365
POH36	IL3_9_L001	47903763	47903763	95807526	213187	95594339	64504459	6097182	67.33	9.45	60.96	0.925062
POH36	IL3_9_L002	48230205	48230205	96460410	217961	96242449	64979684	6077448	67.36	9.35	61.06	0.932679
POH36	IL4_8_INO2_L1	12453742	12453742	24907484	215651	24691833	16871734	1523992	67.74	2025-03-09	61.62	0.236434
POH36	IL4_8_INO2_L2	12350481	12350481	24700962	211818	24489144	16740145	1420376	67.77	8.48	62.02	0.236025
POH36	IL4_8_L001	45979015	45979015	91958030	764912	91193118	61869636	5477906	67.28	8.85	61.32	0.871038
POH36	IL4_8_L002	46481096	46481096	92962192	782536	92179656	62553277	5500244	67.29	8.79	61.37	0.880918
POH36	IL6_9_INO2_L1	18108551	18108551	36217102	316735	35900367	24398957	2371668	67.37	9.72	60.82	0.34055
POH36	IL6_9_INO2_L2	17973833	17973833	35947666	310936	35636730	24219247	2209926	67.37	2025-12-09	61.23	0.340322
POH36	IL6_9_L001	38451247	38451247	76902494	639007	76263487	51438573	4845140	66.89	9.42	60.59	0.722356
POH36	IL6_9_L002	38839370	38839370	77678740	654958	77023782	51977048	4849182	66.91	9.33	60.67	0.730341
POH39	IL3_12_212_L1	97913517	0	97913517	1663332	96250185	35326935	4128561	36.08	11.69	31.86	0.821531
POH39	IL3_12_212_L2	100184592	0	100184592	1688334	98496258	36063924	4314104	36	11.96	31.69	0.838277
POH39	IL5_4_213_L1	100688206	0	100688206	5845168	94843038	23162670	2711132	23	2025-07-11	20.31	0.506648
POH39	IL5_4_213_L2	102437350	0	102437350	5909801	96527549	23485966	2799755	22.93	11.92	20.19	0.513813
POH39	IL6_14_213_L1	90616132	0	90616132	4392807	86223325	26957149	2968130	29.75	2025-01-11	26.47	0.604176
POH39	IL6_14_213_L2	92564456	0	92564456	4458258	88106198	27467203	3091081	29.67	11.25	26.33	0.61574
POH39	IL9_7_1119_L1	54417534	0	54417534	2153590	52263944	12747972	1332430	23.43	10.45	20.98	0.287653
POH39	IL9_7_1119_L2	55728324	0	55728324	2183218	53545106	12995015	1390007	23.32	2025-07-10	20.82	0.293234
POH39	IL9_7_210_L1	60495717	0	60495717	2735587	57760130	14151097	1510128	23.39	10.67	2025-09-20	0.317132
POH39	IL9_7_210_L2	61608603	0	61608603	2767200	58841403	14353911	1558848	2025-03-23	10.86	20.77	0.321898
POH40	IL4_15_INO2_L1	18444145	18444145	36888290	288192	36600098	26560292	2590508	72	9.75	64.98	0.374114
POH40	IL4_15_INO2_L2	18282761	18282761	36565522	282470	36283052	26333570	2409302	72.02	9.15	65.43	0.373483
POH40	IL4_15_L001	45081380	45081380	90162760	670820	89491940	64823092	6068760	71.9	9.36	65.16	0.919128
POH40	IL4_15_L002	45561590	45561590	91123180	690537	90432643	65498666	6076514	71.88	9.28	65.21	0.929256
POH40	IL6_10_INO2_L1	23057562	23057562	46115124	453710	45661414	33453237	3175390	72.54	9.49	65.66	0.464543
POH40	IL6_10_INO2_L2	22883030	22883030	45766060	447066	45318994	33219877	2969822	72.59	8.94	66.1	0.46421
POH40	IL6_10_L001	34297396	34297396	68594792	658522	67936270	49693372	4652654	72.44	9.36	65.66	0.69289
POH40	IL6_10_L002	34670964	34670964	69341928	677105	68664823	50240131	4670454	72.45	2025-03-09	65.72	0.70071
POH40	SL15_10_INO2_L1	18034671	18034671	36069342	254910	35814432	27193450	2762246	75.39	10.16	67.73	0.377309
POH40	SL15_10_INO2_L2	17949227	17949227	35898454	252498	35645956	27075215	2602420	75.42	9.61	68.17	0.378035
POH40	SL15_10_L001	40024506	40024506	80049012	546706	79502306	60335443	5969566	75.37	9.89	67.92	0.841938
POH40	SL15_10_L002	40357098	40357098	80714196	562204	80151992	60820282	5933514	75.35	9.76	68	0.849593
POH41	IL4_16_INO2_L1	28647428	28647428	57294856	576275	56718581	34480967	3125066	60.18	2025-06-09	54.73	0.488995
POH41	IL4_16_INO2_L2	28385966	28385966	56771932	565791	56206141	34174180	2905296	60.2	2025-05-08	55.08	0.487734
POH41	IL4_16_L001	42709107	42709107	85418214	821938	84596276	51330492	4377172	60.09	8.53	54.97	0.734004
POH41	IL4_16_L002	43151206	43151206	86302412	846164	85456248	51815397	4380220	60.04	8.45	54.96	0.74128
POH41	IL6_11_INO2_L1	24939572	24939572	49879144	587878	49291266	32327705	2831566	64.81	8.76	59.14	0.453528
POH41	IL6_11_INO2_L2	24682972	24682972	49365944	577038	48788906	32006144	2627464	64.83	8.21	59.51	0.451838
POH41	IL6_11_L001	42865878	42865878	85731756	982449	84749307	55436191	4645096	64.66	8.38	59.24	0.783152
POH41	IL6_11_L002	43364773	43364773	86729546	1010288	85719258	56071122	4664760	64.65	8.32	59.27	0.792195
POH41	SL16_2_INO2_L1	18339145	18339145	36678290	269576	36408714	25399165	2403030	69.25	9.46	62.7	0.356244
POH41	SL16_2_INO2_L2	18244158	18244158	36488316	266914	36221402	25288759	2263584	69.31	8.95	63.1	0.356737
POH41	SL16_2_L001	45153205	45153205	90306410	643799	89662611	62570346	5705524	69.29	2025-12-09	62.97	0.883324
POH41	SL16_2_L002	45492719	45492719	90985438	660914	90324524	63007177	5667554	69.25	9	63.02	0.890271
POH44	IL2_6_INO2_L1	148205060	148205060	296410120	930627	295479493	60101327	6018878	20.28	2025-01-10	18.25	0.834389
POH44	IL2_6_INO2_L2	146956637	146956637	293913274	919156	292994118	59615669	5608186	20.28	9.41	18.38	0.83333
POH44	IL2_6_L001	160992357	160992357	321984714	907403	321077311	59867353	5696932	18.59	9.52	16.82	0.837403
POH44	IL2_6_L002	161506523	161506523	323013046	932201	322080845	60550585	5726526	18.75	9.46	16.97	0.847219
POH44	IL4_9_INO2_L1	245262210	245262210	490524420	6016794	484507626	71498586	6654218	14.58	9.31	13.22	0.964564
POH44	IL4_9_INO2_L2	242926601	242926601	485853202	5928992	479924210	70805079	6206608	14.57	8.77	2025-03-13	0.961103
POH44	IL4_9_L001	170385420	170385420	340770840	3812882	336957958	45576836	4092096	13.37	8.98	12.17	0.618686
POH44	IL4_9_L002	171541435	171541435	343082870	3912480	339170390	46260365	4138898	13.48	8.95	12.28	0.627827
POH44	IL6_12_INO2_L1	296566334	296566334	593132668	7119030	586013638	74673078	7518514	12.59	2025-07-10	11.32	1.00903
POH44	IL6_12_INO2_L2	293956766	293956766	587913532	7012872	580900660	73906324	6967086	12.57	9.43	11.39	1.00603
POH44	IL6_12_L001	146585933	146585933	293171866	3249951	289921915	33862209	3111808	11.55	9.19	10.49	0.462823
POH44	IL6_12_L002	147255118	147255118	294510236	3333573	291176663	34315227	3138824	11.65	9.15	10.59	0.469047
Alh1	5006_CCAGGTT-ACTTCAA_L001	56444404	56444404	112888808	420568	112468240	92891609	781288	1900-03-22 06:57:36	0.84	81.59	2.02726
Alh1	5006_CCAGGTT-ACTTCAA_L006	56582867	56582867	113165734	434142	112731592	93119592	765370	82.29	0.82	81.61	2.02601
Alh1	5006_CCAGGTT-CGGAGTT_L006	138279166	138279166	276558332	1141986	275416346	227493205	2425202	82.26	1.07	81.38	4.87371
Alh10	5005_CTTGCGG-TGCAGAG_L002	106599190	106599190	213198380	719317	212479063	116865543	1476990	54.82	1.26	54.12	2.66749
Alh10	5005_CTTGCGG-TGCAGAG_L008	105439057	105439057	210878114	696079	210182035	115900206	1464732	1900-02-23 23:02:24	1900-01-01 06:14:24	1900-02-23 06:28:48	2.64662
Alh10	5005_CTTGCGG-TTGATCC_L002	112028102	112028102	224056204	1291881	222764323	121798660	1158960	54.36	0.95	53.84	2.74682
Alh10	5005_CTTGCGG-TTGATCC_L008	110436486	110436486	220872972	1244140	219628832	120869081	1157584	54.72	0.96	54.2	2.72621
FN2	5020_CGTAATC-GTACCGG_L001	78058468	78058468	156116936	2209864	153907072	92383061	327842	59.18	08:24:00	58.97	1.92525
FN2	5020_CGTAATC-GTACCGG_L002	77099356	77099356	154198712	2143665	152055047	91557070	323124	59.38	0.35	59.17	1.91008
FN2	FN2_CGTAATC-GTACCGG_L001	87869287	87869287	175738574	2615311	173123263	105197723	415822	59.86	09:36:00	59.62	2.18763
FN2	FN2_CGTAATC-GTACCGG_L002	87721454	87721454	175442908	2589625	172853283	105263285	413816	60	0.39	59.76	2.19195
KER_1	Kerl_1_CTCTCTAC-AAGGAGTA_L001	1999321	0	1999321	38815	1960506	1387770	5393	69.41	0.39	69.14	0.0316296
KER_1	Kerl_1_CTCTCTAC-AAGGAGTA_L002	2020324	0	2020324	38872	1981452	1405300	5583	69.56	0.4	69.28	0.0320868
KER_1	Kerl_1_GGACTCCT-AAGGAGTA_L001	1460	0	1460	36	1424	914	1	62.6	0.11	62.53	2.15506e-05
KER_1	Kerl_1_GGACTCCT-AAGGAGTA_L002	1532	0	1532	31	1501	988	0	64.49	0	1900-03-04 11:45:36	2.30534e-05
KER_1	Kerl_1_GTAGAGGA-AAGGAGTA_L001	9125684	0	9125684	153440	8972244	6548251	61767	71.76	0.94	71.08	0.151216
KER_1	Kerl_1_GTAGAGGA-AAGGAGTA_L002	9235901	0	9235901	152772	9083129	6631425	62868	71.8	0.95	71.12	0.153296
KER_1	Kerl_1_TAGGCATG-AAGGAGTA_L001	1945967	0	1945967	36995	1908972	1352284	5788	69.49	10:19:12	69.19	0.0303175
KER_1	Kerl_1_TAGGCATG-AAGGAGTA_L002	1959860	0	1959860	36832	1923028	1363292	5814	69.56	0.43	69.26	0.0305972
NW_54	NW_54b_TAGGCATG-ACTGCATA_L001	18466845	0	18466845	235964	18230881	3220016	7026	17.44	0.22	17.4	0.0751798
NW_54	NW_54b_TAGGCATG-ACTGCATA_L002	18524425	0	18524425	234350	18290075	3248798	6915	17.54	0.21	17.5	0.0759288
R1	R1_0_1_NB501524_41_HJMFHBGX2_1	3478656	0	3478656	0	3478656	3355629	1	96.46	0	96.46	0.0593835
R1	R1_0_1_NB501524_41_HJMFHBGX2_2	3396073	0	3396073	0	3396073	3275688	2	96.46	0	96.46	0.0579948
R1	R1_0_1_NB501524_41_HJMFHBGX2_3	3522245	0	3522245	0	3522245	3398061	2	96.47	0	96.47	0.0601591
R1	R1_0_1_NB501524_41_HJMFHBGX2_4	3456208	0	3456208	0	3456208	3333535	1	96.45	0	96.45	0.05901
R1	R1_1_1_COOPER_135_HGGY3BBXX_1	199659077	0	199659077	0	199659077	191773010	2877	96.05	0	96.05	3.53069
R31	R31_0_1_NB501524_47_HJW2LBGX2_1	1633254	0	1633254	0	1633254	1560814	0	95.56	0	95.56	0.0274553
R31	R31_0_1_NB501524_47_HJW2LBGX2_2	1587864	0	1587864	0	1587864	1517742	1	95.58	0	95.58	0.0266853
R31	R31_0_1_NB501524_47_HJW2LBGX2_3	1660258	0	1660258	0	1660258	1587171	3	95.6	0	95.6	0.027923
R31	R31_0_1_NB501524_47_HJW2LBGX2_4	1643628	0	1643628	0	1643628	1571684	3	95.62	0	95.62	0.0276426
R31	R31_1_1_COOPER_145_HGGWYBBXX_1	47838475	0	47838475	0	47838475	45778527	316	95.69	0	95.69	0.881699
R31	R31_1_1_COOPER_145_HGGWYBBXX_2	47620026	0	47620026	0	47620026	45578055	309	95.71	0	95.71	0.877233
R4	R4_0_1_NB501524_41_HJMFHBGX2_1	2436578	0	2436578	0	2436578	2348463	2	96.38	0	96.38	0.0432534
R4	R4_0_1_NB501524_41_HJMFHBGX2_2	2378642	0	2378642	0	2378642	2292163	1	96.36	0	96.36	0.0422199
R4	R4_0_1_NB501524_41_HJMFHBGX2_3	2467042	0	2467042	0	2467042	2378420	0	96.41	0	96.41	0.0438246
R4	R4_0_1_NB501524_41_HJMFHBGX2_4	2425148	0	2425148	0	2425148	2337271	2	96.38	0	96.38	0.0430425
R4	R4_1_1_COOPER_135_HGGY3BBXX_4	165949062	0	165949062	0	165949062	159413658	2220	96.06	0	96.06	3.20372
R42	R42_0_1_A00111_253_H5C2WDRXX_1	57284190	0	57284190	0	57284190	55407577	558	96.72	0	96.72	0.915899
R42	R42_0_1_A00111_253_H5C2WDRXX_2	57844293	0	57844293	0	57844293	55931837	566	96.69	0	96.69	0.92395
R42	R42_0_1_COOPER_145_HGGWYBBXX_5	42436041	0	42436041	0	42436041	40150640	252	94.61	0	94.61	0.680675
R42	R42_0_1_COOPER_145_HGGWYBBXX_6	43601346	0	43601346	0	43601346	41278345	282	94.67	0	94.67	0.699447
R42	R42_0_1_NB501524_47_HJW2LBGX2_1	1802162	0	1802162	0	1802162	1702386	0	94.46	0	94.46	0.0272591
R42	R42_0_1_NB501524_47_HJW2LBGX2_2	1745342	0	1745342	0	1745342	1648509	0	94.45	0	94.45	0.0263878
R42	R42_0_1_NB501524_47_HJW2LBGX2_3	1827686	0	1827686	0	1827686	1726351	1	94.46	0	94.46	0.0276548
R42	R42_0_1_NB501524_47_HJW2LBGX2_4	1804398	0	1804398	0	1804398	1705191	0	94.5	0	94.5	0.027315
R42	R42_0_1_NS500126_812_HN5YFBGX7_1	6165862	0	6165862	0	6165862	5969807	10	96.82	0	96.82	0.0971225
R42	R42_0_1_NS500126_812_HN5YFBGX7_2	5975471	0	5975471	0	5975471	5787885	10	96.86	0	96.86	0.0944549
R42	R42_0_1_NS500126_812_HN5YFBGX7_3	6011332	0	6011332	0	6011332	5820267	10	96.82	0	96.82	0.0950571
R42	R42_0_1_NS500126_812_HN5YFBGX7_4	5807312	0	5807312	0	5807312	5623929	11	96.84	0	96.84	0.0918853
R60	R60_0_1_NB501524_47_HJW2LBGX2_1	1767143	0	1767143	0	1767143	1707968	1	96.65	0	96.65	0.031203
R60	R60_0_1_NB501524_47_HJW2LBGX2_2	1718190	0	1718190	0	1718190	1661109	0	96.68	0	96.68	0.0303476
R60	R60_0_1_NB501524_47_HJW2LBGX2_3	1796805	0	1796805	0	1796805	1736661	1	96.65	0	96.65	0.0317516
R60	R60_0_1_NB501524_47_HJW2LBGX2_4	1774008	0	1774008	0	1774008	1715147	1	96.68	0	96.68	0.0313425
R60	R60_1_1_BRISCOE_405_CAA6NACXX_1	44294089	0	44294089	0	44294089	42814991	223	96.66	0	96.66	0.851668
R60	R60_1_1_BRISCOE_405_CAA6NACXX_2	44520720	0	44520720	0	44520720	42995615	253	96.57	0	96.57	0.855398
R63	R63_0_1_NB501524_47_HJW2LBGX2_1	2104230	0	2104230	0	2104230	2002594	0	95.17	0	95.17	0.0352818
R63	R63_0_1_NB501524_47_HJW2LBGX2_2	2041129	0	2041129	0	2041129	1943585	0	95.22	0	95.22	0.0342556
R63	R63_0_1_NB501524_47_HJW2LBGX2_3	2134351	0	2134351	0	2134351	2031569	4	95.18	0	95.18	0.0358257
R63	R63_0_1_NB501524_47_HJW2LBGX2_4	2107012	0	2107012	0	2107012	2006147	2	95.21	0	95.21	0.0353721
R63	R63_1_1_BRISCOE_405_CAA6NACXX_1	46824377	0	46824377	0	46824377	44609575	202	95.27	0	95.27	0.865895
R63	R63_1_1_BRISCOE_405_CAA6NACXX_2	47021960	0	47021960	0	47021960	44733667	214	95.13	0	95.13	0.868473
R64	R64_0_1_NB501524_47_HJW2LBGX2_1	1865565	0	1865565	0	1865565	1780545	2	95.44	0	95.44	0.030512
R64	R64_0_1_NB501524_47_HJW2LBGX2_2	1812395	0	1812395	0	1812395	1729448	2	95.42	0	95.42	0.0296258
R64	R64_0_1_NB501524_47_HJW2LBGX2_3	1898176	0	1898176	0	1898176	1810735	2	95.39	0	95.39	0.0310449
R64	R64_0_1_NB501524_47_HJW2LBGX2_4	1873465	0	1873465	0	1873465	1787774	2	95.43	0	95.43	0.0306247
R64	R64_1_1_BRISCOE_405_CAA6NACXX_3	48628853	0	48628853	0	48628853	46296868	234	95.2	0	95.2	0.858404
R64	R64_1_1_BRISCOE_405_CAA6NACXX_4	48471971	0	48471971	0	48471971	46216482	260	95.35	0	95.35	0.856218
R65	R65_0_1_NB501524_47_HJW2LBGX2_1	1911785	0	1911785	0	1911785	1851711	2	96.86	0	96.86	0.0350346
R65	R65_0_1_NB501524_47_HJW2LBGX2_2	1862932	0	1862932	0	1862932	1804721	1	96.88	0	96.88	0.0341379
R65	R65_0_1_NB501524_47_HJW2LBGX2_3	1946542	0	1946542	0	1946542	1885318	1	96.85	0	96.85	0.0356786
R65	R65_0_1_NB501524_47_HJW2LBGX2_4	1923068	0	1923068	0	1923068	1862174	0	96.83	0	96.83	0.0352319
R65	R65_1_1_BRISCOE_405_CAA6NACXX_5	44042977	0	44042977	0	44042977	42622718	233	96.78	0	96.77	0.900492
R65	R65_1_1_BRISCOE_405_CAA6NACXX_6	44569407	0	44569407	0	44569407	43125057	229	96.76	0	96.76	0.912072
R80	R80_0_1_NB501524_47_HJW2LBGX2_1	1194755	0	1194755	0	1194755	1147708	1	96.06	0	96.06	0.0193142
R80	R80_0_1_NB501524_47_HJW2LBGX2_2	1167608	0	1167608	0	1167608	1121303	0	96.03	0	96.03	0.0188733
R80	R80_0_1_NB501524_47_HJW2LBGX2_3	1214401	0	1214401	0	1214401	1166158	0	96.03	0	96.03	0.0196382
R80	R80_0_1_NB501524_47_HJW2LBGX2_4	1201210	0	1201210	0	1201210	1153773	0	96.05	0	96.05	0.0194232
R80	R80_0_1_NB501938_100_HG755BGX7_1	18053687	0	18053687	0	18053687	17366528	91	96.19	0	96.19	0.29442
R80	R80_0_1_NB501938_100_HG755BGX7_2	17342201	0	17342201	0	17342201	16686549	87	96.22	0	96.22	0.283276
R80	R80_0_1_NB501938_100_HG755BGX7_3	17274546	0	17274546	0	17274546	16621390	79	96.22	0	96.22	0.282438
R80	R80_0_1_NB501938_100_HG755BGX7_4	17033678	0	17033678	0	17033678	16387513	88	96.21	0	96.21	0.278673
R80	R80_1_1_BRISCOE_408_CA9Y1ACXX_3	15295377	0	15295377	0	15295377	14678886	30	95.97	0	95.97	0.25855
R80	R80_1_1_BRISCOE_411_CBKALACXX_3	20074996	0	20074996	0	20074996	19275132	51	96.02	0	96.02	0.339009
RISE568	RISE568.hg19.flt.sort.rmdup.realign.md_bam2fastq	2400695	0	2400695	0	2400695	2293302	13	95.53	0	95.53	0.0454271
RISE569	RISE569.hg19.flt.sort.rmdup.realign.md_bam2fastq	53122754	0	53122754	0	53122754	50108334	293	94.33	0	94.33	0.755284
STR_220	STR_220c_CGAGGCTG-AAGGCTAT_L001	7781942	0	7781942	42321	7739621	5718773	29138	73.49	0.51	73.11	0.160946
STR_220	STR_220c_CGAGGCTG-AAGGCTAT_L002	7872982	0	7872982	42346	7830636	5791432	29597	73.56	0.51	73.18	0.163127
STR_300	STR_300b_CTTGCGG-GCGTAAGA_L001	3210293	0	3210293	36566	3173727	1396643	1782	43.51	0.13	43.45	0.0305139
STR_300	STR_300b_CTTGCGG-GCGTAAGA_L002	3236288	0	3236288	36354	3199934	1414603	1823	43.71	0.13	43.65	0.0309389
STR_300	STR_300b_GCTCATGA-GCGTAAGA_L001	7394784	0	7394784	83072	7311712	3517700	8178	47.57	0.23	47.46	0.081515
STR_300	STR_300b_GCTCATGA-GCGTAAGA_L002	7467951	0	7467951	83052	7384899	3566725	8353	47.76	0.23	47.65	0.0827112
STR_300	STR_300b_TAGGCATG-GCGTAAGA_L001	5092487	0	5092487	113386	4979101	2252323	3441	44.23	0.15	44.16	0.0464772
STR_300	STR_300b_TAGGCATG-GCGTAAGA_L002	5115975	0	5115975	112853	5003122	2276309	3600	44.49	0.16	44.42	0.0470322
STR_310	STR_310c_AAGAGGCA-GAGCCTTA_L001	15929389	0	15929389	113532	15815857	11594953	99853	72.79	0.86	72.16	0.310871
STR_310	STR_310c_AAGAGGCA-GAGCCTTA_L002	16119073	0	16119073	112360	16006713	11739278	102504	72.83	0.87	72.19	0.315001
STR_355c	STR_355c_TAAGGCGA-TTATGCGA_L001	14158095	0	14158095	142360	14015735	10201205	43697	72.05	0.43	71.74	0.267085
STR_355c	STR_355c_TAAGGCGA-TTATGCGA_L002	14321490	0	14321490	141982	14179508	10328057	44841	72.12	0.43	71.8	0.270612
STR_486	STR_486b_AGATGGC-CTAAGCCT_L001	2751025	0	2751025	55321	2695704	914306	928	33.24	0.1	33.2	0.022833
STR_486	STR_486b_AGATGGC-CTAAGCCT_L002	2763273	0	2763273	55021	2708252	922052	883	33.37	0.1	33.34	0.0230503
STR_486	STR_486b_CGAGGCTG-CTAAGCCT_L001	7557284	0	7557284	44789	7512495	2777436	6605	36.75	0.24	36.66	0.0747381
STR_486	STR_486b_CGAGGCTG-CTAAGCCT_L002	7598780	0	7598780	44374	7554406	2804207	6628	36.9	0.24	36.82	0.0755099
SZ36	SRR6703597	897268818	0	897268818	0	897268818	329363555	26778783	36.71	8.13	33.72	5.11152
SZ43	SRR6703606	264734720	0	264734720	0	264734720	188379103	23206883	71.16	12.32	62.39	1900-01-02 17:31:46
VIM_2b	Vim_2b_TGGACGT-TATCCTCT_L001	8290860	0	8290860	51638	8239222	5872126	15004	70.83	0.26	70.65	0.157906
VIM_2b	Vim_2b_TGGACGT-TATCCTCT_L002	8401682	0	8401682	51282	8350400	5956387	15618	70.9	0.26	70.71	0.160237
VK118	V298_1	8414195	0	8414195	0	8414195	8063800	12	95.84	0	95.84	0.152422
VK118	V299_1	28396937	0	28396937	0	28396937	27644261	118	97.35	0	97.35	0.718223
VK118	V300_1	54948000	0	54948000	0	54948000	53487349	545	97.34	0	97.34	1900-01-01 09:25:03
VK118	V301_1	56472775	0	56472775	0	56472775	54974871	488	97.35	0	97.35	1.43093
VK118	V302_1	84619886	0	84619886	0	84619886	82366128	1073	97.34	0	97.34	2.15087
VK386	V1196_1	9087335	0	9087335	0	9087335	8794430	26	96.78	0	96.78	0.189698
VK386	V1236_1	38045504	0	38045504	0	38045504	36824400	288	96.79	0	96.79	0.79355
VK386	V999_1	8793740	0	8793740	0	8793740	8512467	16	96.8	0	96.8	0.18322
VK390	V1003_1	11152921	0	11152921	0	11152921	10747813	41	96.37	0	96.37	0.213802
VK390	V1200_1	11826492	0	11826492	0	11826492	11395490	38	96.36	0	96.36	0.22713
VK390	V1240_1	48929690	0	48929690	0	48929690	47150850	589	96.36	0	96.36	0.939498
VK393	V1006_1	8214757	0	8214757	0	8214757	7927933	42	96.51	0	96.51	0.164122
VK393	V1203_1	9781733	0	9781733	0	9781733	9437661	70	96.48	0	96.48	0.195908
VK393	V1243_1	38941349	0	38941349	0	38941349	37581812	1061	96.51	0	96.51	0.781097
VK414	V1096_1	8374577	0	8374577	0	8374577	7991660	51	95.43	0	95.43	0.138246
VK414	V1492_1	10274618	0	10274618	0	10274618	9804223	70	95.42	0	95.42	0.16817
VK414	V1535_1	33238760	0	33238760	0	33238760	31718989	645	95.43	0	95.43	0.547042
VK414	V1589_1	18690593	0	18690593	0	18690593	17837293	211	95.43	0	95.43	0.306883
VK415	V1097_1	8539438	0	8539438	0	8539438	8125882	36	95.16	0	95.16	0.147591
VK415	V1493_1	9347485	0	9347485	0	9347485	8892055	50	95.13	0	95.13	0.160516
VK415	V1536_1	31475571	0	31475571	0	31475571	29949273	597	95.15	0	95.15	0.542958
VK415	V1590_1	17534710	0	17534710	0	17534710	16681810	185	95.14	0	95.13	0.301637
VK419	V1101_1	8735382	0	8735382	0	8735382	8347812	23	95.56	0	95.56	0.153438
VK419	V1496_1	9084677	0	9084677	0	9084677	8677671	23	95.52	0	95.52	0.158738
VK419	V1539_1	31461071	0	31461071	0	31461071	30059817	321	95.55	0	95.55	0.551854
VK419	V1593_1	17469848	0	17469848	0	17469848	16691711	83	95.55	0	95.55	0.305526
VK420	V1102_1	10127169	0	10127169	0	10127169	9713634	28	95.92	0	95.92	0.174586
VK420	V1440_1	14067455	0	14067455	0	14067455	13485134	58	95.86	0	95.86	0.241258
VK420	V1619_1	60543884	0	60543884	0	60543884	58071568	1094	95.92	0	95.91	1.04225
VK448	V1266_1	10793417	0	10793417	0	10793417	10413158	31	96.48	0	96.48	0.200818
VK448	V1499_1	16140160	0	16140160	0	16140160	15574749	54	96.5	0	96.5	0.300254
VK448	V1542_1	56366189	0	56366189	0	56366189	54391619	641	96.5	0	96.5	1.05212
VK448	V1596_1	31011350	0	31011350	0	31011350	29923489	177	96.49	0	96.49	0.577321
VK516	V1339_1	6882392	0	6882392	0	6882392	6661481	5	96.79	0	96.79	0.142656
VK516	V1376_1	24938198	0	24938198	0	24938198	24128290	83	96.75	0	96.75	0.508711
VK516	V1555_1	17625194	0	17625194	0	17625194	17053218	43	96.75	0	96.75	0.363591
VK516	V1609_1	16912848	0	16912848	0	16912848	16364857	46	96.76	0	96.76	0.349557
VK520	V1343_1	8256234	0	8256234	0	8256234	7976974	20	96.62	0	96.62	0.164187
VK520	V1380_1	30347555	0	30347555	0	30347555	29309262	278	96.58	0	96.58	0.592982
VK520	V1480_1	23474615	0	23474615	0	23474615	22680563	133	96.62	0	96.62	0.463322
VK520	V1577_1	23808632	0	23808632	0	23808632	22992547	195	96.57	0	96.57	0.471266
VK524	V1347_1	7111342	0	7111342	0	7111342	6881812	3	96.77	0	96.77	0.147303
VK524	V1384_1	28142699	0	28142699	0	28142699	27226806	102	96.75	0	96.75	0.580435
VK524	V1477_1	19440769	0	19440769	0	19440769	18806028	38	96.74	0	96.73	0.400416
VK524	V1574_1	19794759	0	19794759	0	19794759	19142109	68	96.7	0	96.7	0.408886
VK526	V1349_1	2145439	0	2145439	0	2145439	2072471	4	96.6	0	96.6	0.0445122
VK526	V1386_1	8702514	0	8702514	0	8702514	8404941	65	96.58	0	96.58	0.179797
VK526	V1422_1	10225709	0	10225709	0	10225709	9874715	106	96.57	0	96.57	0.21112
VK526	V1430_1	9862071	0	9862071	0	9862071	9526101	79	96.59	0	96.59	0.203906
VK526	V1645_1	31262815	0	31262815	0	31262815	30198674	757	96.6	0	96.59	0.646638
VK526	V1653_1	31543617	0	31543617	0	31543617	30466795	842	96.59	0	96.58	0.653195
VK528	V1351_1	7297275	0	7297275	0	7297275	7080563	15	97.03	0	97.03	0.158636
VK528	V1388_1	28751348	0	28751348	0	28751348	27892608	136	97.01	0	97.01	0.622662
VK528	V1553_1	17648520	0	17648520	0	17648520	17117579	67	96.99	0	96.99	0.382749
VK528	V1607_1	16959928	0	16959928	0	16959928	16450498	62	97	0	97	0.36836
VK529	V1352_1	8344737	0	8344737	0	8344737	8088431	12	96.93	0	96.93	0.177757
VK529	V1389_1	33029571	0	33029571	0	33029571	32009350	166	96.91	0	96.91	0.700842
VK529	V1554_1	20609381	0	20609381	0	20609381	19968494	69	96.89	0	96.89	0.437793
VK529	V1608_1	19749389	0	19749389	0	19749389	19137395	76	96.9	0	96.9	0.420203
VK547	V1420_1	24038825	0	24038825	0	24038825	23288382	97	96.88	0	96.88	0.493579
VK547	V1428_1	25426312	0	25426312	0	25426312	24638576	103	96.9	0	96.9	0.522991
VK547	V1643_1	78367526	0	78367526	0	78367526	75950061	773	96.92	0	96.91	1.61156
VK547	V1651_1	92606807	0	92606807	0	92606807	89746398	1083	96.91	0	96.91	1.90609
VK548	V1421_1	19498029	0	19498029	0	19498029	18817437	168	96.51	0	96.51	0.384284
VK548	V1429_1	20105933	0	20105933	0	20105933	19411863	151	96.55	0	96.55	0.396877
VK548	V1644_1	59889257	0	59889257	0	59889257	57817827	1289	96.54	0	96.54	1.183
VK548	V1652_1	65263757	0	65263757	0	65263757	62991192	1722	96.52	0	96.52	1.29069
millingControl_01.03.2018	SL16_7_1	2485	0	2485	253	2232	13	0	0.589	0	0.589
millingControl_21.02.2018	SL16_5_1	2699	0	2699	273	2426	7	0	0.2912	0	0.2912
millingControl_22.02.2018	SL16_6_1	2451	0	2451	259	2192	8	0	0.3693	0	0.3693
extractionControl	SL16_8_1	2476	0	2476	242	2234	97	0	3872-04-01	0	3872-04-01
emptyControl	SL14_12_1	692	0	692	352	340	29	0	5294-08-01	0	5294-08-01
emptyControl	SL15_12_1	692	0	692	362	330	4	0	2232-01-01	0	2232-01-01
emptyControl	SL16_1_1	886	0	886	436	450	25	0	5928-05-01	0	5928-05-01
emptyControl	SL16_10_1	819	0	819	314	505	39	0	2025-08-07	0	2025-08-07
SE9_extractionControl_EXT1+2	IL3_1_1	3144	0	3144	393	2751	5	0	0.16	0	0.16
emptyControl	IL1_14_1	1490	0	1490	1129	361	1	0	0.07	0	0.07
emptyControl	IL2_14_1	308	0	308	87	221	80	0	25.97	0	25.97
emptyControl	IL3_14_1	143	0	143	115	28	1	0	0.7	0	0.7

## Sheet: PJP010 Results
PJP010 Results: Summary statistics for PJP010
Low-depth shotgun sequencing results
Seqs (# of Raw Reads prior Clip & Merge (C&M))	Seqs (# reads after C&M prior mapping)	Reads (# of Merged Reads)	% Merged Reads	Reads Mapped (# mapped reads prior RMDup)	Reads Mapped (Mapped Reads after RMDup)	Endogenous DNA Post (%)	% Dups	Mean read length	Median read length	Mean cov	Median cov	Coverage >= 1X in %	Coverage >= 2X in %	Coverage >= 3X in %	Coverage >= 4X in %	Coverage >= 5X in %
3691871	1839286	1839286	100	39205	32866	1.79	16.00%	51.74bp	49.00bp	0.0X	0.0X	0.00	0.00	0.00	0.00	0.00
1240K capture results
Reads	Reads_Mapped	Post-DeDup_Mapped_Reads	ClusterFactor	Endogenous_DNA_Post(%)	Endogenous_DNA_offtar_Post(%)	DMG51	DMG52	Mean_read_length	Median_read_length	%GC	RateX	RateY	Sex	Auto	chrX	chrY	chrMT	nSNP	nFlank	rSNP	rFlank	Method	MoM	SE(MoM)	ML	SE(ML)	nr.MT.only	mn.cov.MT.only	cont.nolen	cont.nolen.lb	cont.nolen.ub	n1240K	p1240K	nHO	pHO	yhap	mtDNA_Hap
21111320	10149151	535908	9472-01-01	48.07445	6.37911	0.19267478	0.00929932	61.3813475	64	44.553168	0.89037796	0.01109676	F	0.21626	0.19226	0.00239	2.18	408	3672	0.105673	0.001114	Method1:new_ll1	0.292393	2.57E-02	0.29234	5.04E-14	1232	4.18565	0.02	0	0.04	147756	0.119833	73231	0.122547	NA	V17

## Sheet: Contamination Estimation
Contamination Estimation
Individual	ContamMix	ContamMix_2.5%_Quantile	ContamMix_97.5%_Quantile	ANGSD	ANGSD_SE
LIB11	0.0012942	0.002245	0.0005943	0.005563	0.0003447083
LIB12	0.0030664	0.0046276	0.0019008	0.007776	0.0004037189
LIB2	0.0011571	0.0025595	0.0003181	0.009143	0.0004979142
LIB3	0.0026449	0.0038698	0.0017694	NA	NA
LIB4	0.0015644	0.0030033	0.0007343	NA	NA
LIB5	0.004014	0.0069161	0.0020076	NA	NA
LIB7	0.0042225	0.0066122	0.0026361	0.007645	0.0004349442
POH11	0.0035143	0.0045425	0.0025949	0.006496	0.0004743954
POH13	0.0016606	0.002289	0.0011543	NA	NA
POH27	0.0109444	0.01426	0.0084258	0.010667	0.000506332
POH28	0.0005241	0.0013406	0.0001698	0.005827	0.0003900398
POH36	0.0021367	0.0043228	0.0009335	0.010978	0.0005939322
POH39	0.0050457	0.0073561	0.0034689	0.003002	0.0003046522
POH3	0.0000373	0.0008334	0.0000068	NA	NA
POH40	0.0036348	0.0056631	0.0022382	NA	NA
POH41	0.0016803	0.0031408	0.00076	0.007652	0.0004652954
POH44	0.0001034	0.0014871	0.0000178	0.006168	0.0004334463
