# Supplementary material for: Ancient genomes provide evidence of demographic shift to Slavic-associated groups in Moravia
Source: Genome Biol. 2025 Sep 3;26:259. doi: 10.1186/s13059-025-03700-9 (PMC12409924; doi:10.1186/s13059-025-03700-9)
Supplement: Supplementary file 3 — Additional File 3. Dataset S2, Dataset S3, Dataset S4, Dataset S5, Dataset S6. [file 13059_2025_3700_MOESM3_ESM.xlsx]

## Sheet: S2
Dataset S2: f3 statistics
Section 1
A	B	C	f3	stderr	Zscore	nsnps
Mbuti.DG	Pohansko_WG	DanubeTisza_early	0.141179	0.001554	90.867	880779
Mbuti.DG	POH_Avar	DanubeTisza_early	0.14221	0.00152	93.576	908441
Section 2
A	B	C	f3	stderr	Zscore	nsnps
MMP	Austria_Medieval	Mbuti.DG	0.273252	0.002884	94.732	830183
MMP	Austria_Roman	Mbuti.DG	0.274616	0.002661	103.185	887188
MMP	Collegno	Mbuti.DG	0.286951	0.00286	100.347	387064
MMP	Croatia_EarlyMedieval	Mbuti.DG	0.273293	0.002705	101.023	897002
MMP	Croatia_EarlyMedieval_Avar	Mbuti.DG	0.270486	0.002631	102.811	869161
MMP	Croatia_EarlyMedieval_EarlySlav	Mbuti.DG	0.272435	0.002747	99.19	728670
MMP	Croatia_Gepidic	Mbuti.DG	0.271554	0.002739	99.127	730208
MMP	Croatia_LateAntiquity	Mbuti.DG	0.271119	0.002653	102.205	866419
MMP	Croatia_Roman	Mbuti.DG	0.272186	0.002617	104.009	930523
MMP	Croatia_Roman_Imperial	Mbuti.DG	0.270518	0.002645	102.256	862089
MMP	Czech_BellBeaker	Mbuti.DG	0.272661	0.00262	104.068	908134
MMP	Czechia_EarlySlav	Mbuti.DG	0.274295	0.002966	92.492	402624
MMP	DanubeTisza_early	Mbuti.DG	0.231921	0.002604	89.065	896917
MMP	DanubeTisza_late	Mbuti.DG	0.240534	0.002648	90.837	886942
MMP	EHG	Mbuti.DG	0.265331	0.00274	96.851	854433
MMP	Estonia_IA.SG.SG	Mbuti.DG	0.270694	0.002684	100.853	664503
MMP	Etruscan	Mbuti.DG	0.273735	0.002646	103.441	901678
MMP	France_GalloRoman	Mbuti.DG	0.274011	0.00275	99.645	751810
MMP	France_LateAntiquity	Mbuti.DG	0.273064	0.00268	101.901	869122
MMP	France_Medieval	Mbuti.DG	0.273873	0.002754	99.451	694262
MMP	France_ProtoMerovingien	Mbuti.DG	0.273631	0.002965	92.282	527871
MMP	Germany_EMedieval.SG	Mbuti.DG	0.273165	0.002653	102.982	902754
MMP	Germany_Hassleben_Germanic	Mbuti.DG	0.274235	0.002695	101.761	822987
MMP	Hungary_Avar	Mbuti.DG	0.267467	0.00261	102.487	975339
MMP	Hungary_EarlyAvar	Mbuti.DG	0.253221	0.002563	98.813	965232
MMP	Hungary_EMiddleAvar	Mbuti.DG	0.262241	0.002608	100.568	923397
MMP	Hungary_LateAvar	Mbuti.DG	0.255999	0.002578	99.283	984477
MMP	Hungary_MiddleAvar	Mbuti.DG	0.257007	0.002581	99.56	964915
MMP	Hungary_MiddleLateAvar	Mbuti.DG	0.251812	0.002566	98.147	957296
MMP	Hungary_Sarmatian_Transtisza	Mbuti.DG	0.273204	0.002648	103.158	902620
MMP	Iberia_BellBeaker	Mbuti.DG	0.27491	0.002678	102.663	844667
MMP	Iron_Gates_HG	Mbuti.DG	0.273807	0.002704	101.246	916794
MMP	Italy_Imperial.SG	Mbuti.DG	0.268608	0.002584	103.964	948057
MMP	Italy_Medieval_EarlyModern_oCentralEuropean.SG	Mbuti.DG	0.274308	0.002644	103.739	902820
MMP	Italy_Medieval_EarlyModern.SG	Mbuti.DG	0.270858	0.002598	104.271	917980
MMP	Italy_Roman	Mbuti.DG	0.268868	0.002652	101.382	813351
MMP	Italy_RomanImperial	Mbuti.DG	0.266448	0.002682	99.336	889916
MMP	Italy_Roman_Medieval	Mbuti.DG	0.269153	0.002684	100.288	737587
MMP	Lithuania_BA	Mbuti.DG	0.286958	0.003322	86.394	179172
MMP	Lithuania_Bailuliai_BarrowCulture	Mbuti.DG	0.273032	0.002891	94.451	449267
MMP	Lithuania_Marvele_Roman	Mbuti.DG	0.274461	0.002669	102.852	816689
MMP	MEM	Mbuti.DG	0.273725	0.002667	102.652	918274
MMP	Montenegro_Roman	Mbuti.DG	0.273253	0.002671	102.316	865293
MMP	NE_Iberia_c.6-8CE_ES	Mbuti.DG	0.273162	0.002773	98.506	515169
MMP	NE_Iberia_c.8-12CE	Mbuti.DG	0.270845	0.00274	98.852	648940
MMP	NE_Iberia_RomP	Mbuti.DG	0.271666	0.002857	95.096	365367
MMP	Norway_Viking	Mbuti.DG	0.273521	0.002625	104.203	942495
MMP	Poland_EMA	Mbuti.DG	0.272654	0.00263	103.669	938005
MMP	Poland_Roman	Mbuti.DG	0.273417	0.002651	103.138	918715
MMP	Poland_Viking.SG	Mbuti.DG	0.289323	0.002962	97.693	370352
MMP	Poland_Weklice_WielbarkCulture_Roman	Mbuti.DG	0.275362	0.002653	103.791	887425
MMP	Russia_Bolshoy	Mbuti.DG	0.251148	0.002669	94.093	775157
MMP	Russia_Davydovskoye_Antiquity	Mbuti.DG	0.265588	0.00266	99.836	851052
MMP	Russia_Gorokhovets_Medieval	Mbuti.DG	0.269859	0.002708	99.657	664868
MMP	Russia_Ingria_IA.SG	Mbuti.DG	0.270061	0.002722	99.215	491886
MMP	Russia_Kibol_Modern	Mbuti.DG	0.269833	0.002735	98.642	700088
MMP	Russia_Kideksha_Modern	Mbuti.DG	0.271455	0.002739	99.098	827617
MMP	Russia_Krasnoe_Medieval	Mbuti.DG	0.268776	0.002858	94.059	674967
MMP	Russia_MLBA_Sintashta	Mbuti.DG	0.270624	0.002625	103.097	901235
MMP	Russia_Shekshovo2_Medieval	Mbuti.DG	0.247323	0.002792	88.572	497742
MMP	Russia_Shekshovo9_EarlyMedieval	Mbuti.DG	0.267331	0.002756	96.985	713079
MMP	Russia_Shekshovo9_HighMedieval	Mbuti.DG	0.269586	0.002741	98.363	688497
MMP	Russia_Viking.SG	Mbuti.DG	0.287664	0.002858	100.66	392885
MMP	Sardinia_BA	Mbuti.DG	0.276238	0.002685	102.882	838083
MMP	Sardinia_RomanImperial	Mbuti.DG	0.272916	0.002737	99.695	869467
MMP	Serbia_EarlyMedieval_Slavic	Mbuti.DG	0.270331	0.002728	99.102	675793
MMP	Serbia_Gepid	Mbuti.DG	0.273852	0.002971	92.18	342565
MMP	Serbia_LateAntiquity	Mbuti.DG	0.272696	0.002949	92.476	541174
MMP	Serbia_Medieval	Mbuti.DG	0.273358	0.003065	89.195	289224
MMP	Serbia_Medieval_Gomolava	Mbuti.DG	0.273306	0.002935	93.133	824870
MMP	Serbia_Medieval_Slav	Mbuti.DG	0.270433	0.002765	97.793	630895
MMP	Serbia_Roman	Mbuti.DG	0.271014	0.002626	103.209	929269
MMP	Serbia_Roman_African	Mbuti.DG	0.272652	0.002868	95.072	685509
MMP	Serbia_Sirmium	Mbuti.DG	0.274071	0.002693	101.771	850232
MMP	Slovakia_EBA	Mbuti.DG	0.272265	0.00274	99.362	688169
MMP	Slovakia_Germanic_MP	Mbuti.DG	0.272033	0.002669	101.941	875046
MMP	Slovakia_Germanic_Roman	Mbuti.DG	0.275964	0.002939	93.909	563458
MMP	Slovakia_LaTene_Roman	Mbuti.DG	0.272547	0.002698	101.033	787344
MMP	Slovakia_Medieval	Mbuti.DG	0.272248	0.002835	96.047	584508
MMP	Slovenia_Emona_Roman	Mbuti.DG	0.272509	0.002652	102.762	861237
MMP	Sweden_Viking.SG	Mbuti.DG	0.288523	0.002831	101.924	412830
MMP	Szolad	Mbuti.DG	0.27241	0.002643	103.081	878404
MMP	Ukraine_Neolithic	Mbuti.DG	0.269831	0.002671	101.021	795300
MMP	Venosa	Mbuti.DG	0.268457	0.002656	101.067	776113
MEM	Austria_Medieval	Mbuti.DG	0.275219	0.002854	96.425	880221
MEM	Austria_Roman	Mbuti.DG	0.275102	0.002639	104.24	918996
MEM	Collegno	Mbuti.DG	0.286716	0.002805	102.21	395806
MEM	Croatia_EarlyMedieval	Mbuti.DG	0.276173	0.002678	103.137	921619
MEM	Croatia_EarlyMedieval_Avar	Mbuti.DG	0.270733	0.002614	103.58	896318
MEM	Croatia_EarlyMedieval_EarlySlav	Mbuti.DG	0.274669	0.002747	100.001	767100
MEM	Croatia_Gepidic	Mbuti.DG	0.271575	0.002677	101.434	764800
MEM	Croatia_LateAntiquity	Mbuti.DG	0.270695	0.002623	103.216	891417
MEM	Croatia_Roman	Mbuti.DG	0.271466	0.002596	104.569	943753
MEM	Croatia_Roman_Imperial	Mbuti.DG	0.269611	0.002595	103.891	885586
MEM	Czech_BellBeaker	Mbuti.DG	0.273868	0.002589	105.796	921346
MEM	Czechia_EarlySlav	Mbuti.DG	0.280378	0.002877	97.464	427232
MEM	DanubeTisza_early	Mbuti.DG	0.235821	0.002565	91.937	926024
MEM	DanubeTisza_late	Mbuti.DG	0.243149	0.002604	93.37	918108
MEM	EHG	Mbuti.DG	0.27304	0.002698	101.201	895928
MEM	Estonia_IA.SG.SG	Mbuti.DG	0.275734	0.002657	103.794	699864
MEM	Etruscan	Mbuti.DG	0.272737	0.002605	104.695	921490
MEM	France_GalloRoman	Mbuti.DG	0.274513	0.002687	102.177	792771
MEM	France_LateAntiquity	Mbuti.DG	0.274014	0.002649	103.44	906720
MEM	France_Medieval	Mbuti.DG	0.275339	0.002788	98.755	733790
MEM	France_ProtoMerovingien	Mbuti.DG	0.274451	0.002899	94.685	560094
MEM	Germany_EMedieval.SG	Mbuti.DG	0.274365	0.002617	104.829	928383
MEM	Germany_Hassleben_Germanic	Mbuti.DG	0.27453	0.002659	103.238	863060
MEM	Hungary_Avar	Mbuti.DG	0.268644	0.002589	103.783	978484
MEM	Hungary_EarlyAvar	Mbuti.DG	0.255415	0.002535	100.76	970861
MEM	Hungary_EMiddleAvar	Mbuti.DG	0.263818	0.002562	102.975	937898
MEM	Hungary_LateAvar	Mbuti.DG	0.257534	0.002553	100.881	987003
MEM	Hungary_MiddleAvar	Mbuti.DG	0.258665	0.002546	101.59	970605
MEM	Hungary_MiddleLateAvar	Mbuti.DG	0.253955	0.002537	100.094	964834
MEM	Hungary_Sarmatian_Transtisza	Mbuti.DG	0.274017	0.002627	104.316	925858
MEM	Iberia_BellBeaker	Mbuti.DG	0.274177	0.002649	103.504	874400
MEM	Iron_Gates_HG	Mbuti.DG	0.280952	0.00268	104.835	933801
MEM	Italy_Imperial.SG	Mbuti.DG	0.266683	0.002552	104.498	954451
MEM	Italy_Medieval_EarlyModern_oCentralEuropean.SG	Mbuti.DG	0.274834	0.002624	104.747	923768
MEM	Italy_Medieval_EarlyModern.SG	Mbuti.DG	0.269491	0.002586	104.197	933519
MEM	Italy_Roman	Mbuti.DG	0.26816	0.00262	102.365	854616
MEM	Italy_RomanImperial	Mbuti.DG	0.264385	0.002624	100.769	921455
MEM	Italy_Roman_Medieval	Mbuti.DG	0.26857	0.00264	101.729	778227
MEM	Lithuania_BA	Mbuti.DG	0.293216	0.003225	90.923	190522
MEM	Lithuania_Bailuliai_BarrowCulture	Mbuti.DG	0.27886	0.002846	97.966	476381
MEM	Lithuania_Marvele_Roman	Mbuti.DG	0.279454	0.002647	105.565	857474
MEM	MMP	Mbuti.DG	0.273725	0.002667	102.652	918274
MEM	Montenegro_Roman	Mbuti.DG	0.275238	0.002655	103.661	903130
MEM	NE_Iberia_c.6-8CE_ES	Mbuti.DG	0.273196	0.002722	100.349	543799
MEM	NE_Iberia_c.8-12CE	Mbuti.DG	0.270421	0.002701	100.104	681954
MEM	NE_Iberia_RomP	Mbuti.DG	0.271407	0.002765	98.169	386888
MEM	Norway_Viking	Mbuti.DG	0.275646	0.002602	105.938	952026
MEM	Poland_EMA	Mbuti.DG	0.276579	0.00262	105.557	949007
MEM	Poland_Roman	Mbuti.DG	0.27551	0.002633	104.638	937095
MEM	Poland_Viking.SG	Mbuti.DG	0.293312	0.002928	100.164	389531
MEM	Poland_Weklice_WielbarkCulture_Roman	Mbuti.DG	0.277354	0.002655	104.479	918511
MEM	Russia_Bolshoy	Mbuti.DG	0.256196	0.002633	97.319	807642
MEM	Russia_Davydovskoye_Antiquity	Mbuti.DG	0.27054	0.002654	101.935	879191
MEM	Russia_Gorokhovets_Medieval	Mbuti.DG	0.273959	0.002683	102.107	699735
MEM	Russia_Ingria_IA.SG	Mbuti.DG	0.275769	0.002688	102.589	520174
MEM	Russia_Kibol_Modern	Mbuti.DG	0.273505	0.002681	101.998	740470
MEM	Russia_Kideksha_Modern	Mbuti.DG	0.274851	0.002692	102.091	864720
MEM	Russia_Krasnoe_Medieval	Mbuti.DG	0.273017	0.002831	96.441	715527
MEM	Russia_MLBA_Sintashta	Mbuti.DG	0.273652	0.002598	105.325	918672
MEM	Russia_Shekshovo2_Medieval	Mbuti.DG	0.25032	0.002751	91.005	526251
MEM	Russia_Shekshovo9_EarlyMedieval	Mbuti.DG	0.271928	0.002697	100.82	750426
MEM	Russia_Shekshovo9_HighMedieval	Mbuti.DG	0.274206	0.002692	101.875	724173
MEM	Russia_Viking.SG	Mbuti.DG	0.290562	0.002824	102.9	402497
MEM	Sardinia_BA	Mbuti.DG	0.273866	0.002637	103.86	864428
MEM	Sardinia_RomanImperial	Mbuti.DG	0.270699	0.00266	101.772	908108
MEM	Serbia_EarlyMedieval_Slavic	Mbuti.DG	0.271402	0.002684	101.107	706290
MEM	Serbia_Gepid	Mbuti.DG	0.273662	0.002897	94.477	363692
MEM	Serbia_LateAntiquity	Mbuti.DG	0.271167	0.00288	94.149	574088
MEM	Serbia_Medieval	Mbuti.DG	0.276164	0.002953	93.508	306843
MEM	Serbia_Medieval_Gomolava	Mbuti.DG	0.275575	0.002866	96.163	874507
MEM	Serbia_Medieval_Slav	Mbuti.DG	0.271782	0.002758	98.558	665799
MEM	Serbia_Roman	Mbuti.DG	0.271217	0.002607	104.053	943077
MEM	Serbia_Roman_African	Mbuti.DG	0.276044	0.002828	97.627	726385
MEM	Serbia_Sirmium	Mbuti.DG	0.27473	0.002669	102.932	889842
MEM	Slovakia_EBA	Mbuti.DG	0.27544	0.002746	100.323	725149
MEM	Slovakia_Germanic_MP	Mbuti.DG	0.273009	0.002631	103.786	910956
MEM	Slovakia_Germanic_Roman	Mbuti.DG	0.277543	0.002883	96.267	597655
MEM	Slovakia_LaTene_Roman	Mbuti.DG	0.274806	0.002664	103.17	828498
MEM	Slovakia_Medieval	Mbuti.DG	0.275626	0.002738	100.681	620128
MEM	Slovenia_Emona_Roman	Mbuti.DG	0.270969	0.002635	102.846	899792
MEM	Sweden_Viking.SG	Mbuti.DG	0.290918	0.002811	103.494	413139
MEM	Szolad	Mbuti.DG	0.272701	0.002617	104.222	898414
MEM	Ukraine_Neolithic	Mbuti.DG	0.277154	0.002649	104.607	820821
MEM	Venosa	Mbuti.DG	0.26743	0.002639	101.322	809838

## Sheet: S3
Dataset S3: f4 statistic
Section 1
A	B	C	D	f4	stderr	Zscore	BABA	ABBA	nsnps
Mbuti.DG	MMP	Pohansko_WG	PJP010	-0.000968	0.000484	-2	7193	7324	135347
Mbuti.DG	MMP	Pohansko_WG	MEM_LIB	0.000082	0.000206	0.397	59531	59440	1107134
Mbuti.DG	PJP010	MMP	Pohansko_WG	0.00113	0.000361	3.128	7346	7193	135347
Mbuti.DG	PJP010	MMP	MEM	0.001157	0.000359	3.221	7342	7186	135339
Section 2
A	B	C	D	f4	stderr	Zscore	BABA	ABBA	nsnps
Mbuti.DG	Austria_Medieval	MMP	MEM	0.000639	0.00029	2.204	11759	11620	217225
Mbuti.DG	Austria_Roman	MMP	MEM	0.00002	0.000209	0.097	11970	11965	222474
Mbuti.DG	Collegno	MMP	MEM	0.000348	0.000312	1.115	5738	5710	81323
Mbuti.DG	Czech_BellBeaker	MMP	MEM	0.000145	0.000187	0.773	11697	11665	217395
Mbuti.DG	Czechia_EarlySlav	MMP	MEM	0.001406	0.000389	3.614	5780	5630	106191
Mbuti.DG	DanubeTisza_early	MMP	MEM	0.000938	0.000217	4.326	11650	11442	221442
Mbuti.DG	DanubeTisza_late	MMP	MEM	0.000575	0.000215	2.676	11634	11507	220652
Mbuti.DG	EHG	MMP	MEM	0.001958	0.000261	7.514	11979	11549	219370
Mbuti.DG	Estonia_IA.SG.SG	MMP	MEM	0.001275	0.000268	4.749	9348	9127	173374
Mbuti.DG	Etruscan	MMP	MEM	-0.000239	0.000195	-1.228	11774	11827	220022
Mbuti.DG	France_GalloRoman	MMP	MEM	0.000216	0.00025	0.864	10486	10444	195492
Mbuti.DG	France_LateAntiquity	MMP	MEM	0.000229	0.000219	1.045	11908	11857	220895
Mbuti.DG	France_Medieval	MMP	MEM	0.000203	0.000267	0.759	9753	9716	181628
Mbuti.DG	France_ProtoMerovingien	MMP	MEM	0.000207	0.00035	0.591	7489	7460	139642
Mbuti.DG	Germany_EMedieval.SG	MMP	MEM	0.000171	0.000194	0.881	11977	11939	222433
Mbuti.DG	Germany_Hassleben_Germanic	MMP	MEM	0.000142	0.000229	0.619	11398	11368	211635
Mbuti.DG	Hungary_Avar	MMP	MEM	0.000236	0.000179	1.32	11975	11923	222429
Mbuti.DG	Hungary_EarlyAvar	MMP	MEM	0.000424	0.00018	2.358	11845	11751	222189
Mbuti.DG	Hungary_EMiddleAvar	MMP	MEM	0.000335	0.000183	1.828	11860	11786	221058
Mbuti.DG	Hungary_LateAvar	MMP	MEM	0.000327	0.000179	1.827	11861	11789	222484
Mbuti.DG	Hungary_MiddleAvar	MMP	MEM	0.000293	0.000179	1.631	11872	11807	222332
Mbuti.DG	Hungary_MiddleLateAvar	MMP	MEM	0.000463	0.000181	2.566	11813	11710	222187
Mbuti.DG	Hungary_Sarmatian_Transtisza	MMP	MEM	0.000117	0.000192	0.61	12004	11978	222387
Mbuti.DG	Iberia_BellBeaker	MMP	MEM	-0.000259	0.000211	-1.225	11361	11416	212193
Mbuti.DG	Iron_Gates_HG	MMP	MEM	0.001666	0.000226	7.361	12164	11795	221192
Mbuti.DG	Italy_Imperial.SG	MMP	MEM	-0.000431	0.000176	-2.447	11756	11851	221166
Mbuti.DG	Italy_Medieval_EarlyModern_oCentralEuropean.SG	MMP	MEM	0.000165	0.000194	0.852	11909	11873	221155
Mbuti.DG	Italy_Medieval_EarlyModern.SG	MMP	MEM	-0.000244	0.00019	-1.283	11804	11858	221156
Mbuti.DG	Italy_Roman	MMP	MEM	-0.000211	0.000235	-0.899	11228	11273	209788
Mbuti.DG	Italy_RomanImperial	MMP	MEM	-0.000462	0.000201	-2.298	11802	11905	222355
Mbuti.DG	Italy_Roman_Medieval	MMP	MEM	-0.000276	0.000265	-1.045	10221	10274	191990
Mbuti.DG	Lithuania_BA	MMP	MEM	0.001784	0.000586	3.045	2875	2804	40063
Mbuti.DG	Lithuania_Bailuliai_BarrowCulture	MMP	MEM	0.000671	0.000341	1.969	6357	6277	118815
Mbuti.DG	Lithuania_Marvele_Roman	MMP	MEM	0.000878	0.000239	3.676	11449	11264	210611
Mbuti.DG	NE_Iberia_c.6-8CE_ES	MMP	MEM	-0.000038	0.000282	-0.133	7178	7183	134468
Mbuti.DG	NE_Iberia_c.8-12CE	MMP	MEM	-0.000328	0.000253	-1.298	8958	9013	167671
Mbuti.DG	NE_Iberia_RomP	MMP	MEM	0.000224	0.000352	0.635	5163	5141	96046
Mbuti.DG	Norway_Viking	MMP	MEM	0.00048	0.000184	2.617	12019	11912	222507
Mbuti.DG	Poland_EMA	MMP	MEM	0.000839	0.000186	4.501	12067	11880	222513
Mbuti.DG	Poland_Roman	MMP	MEM	0.000377	0.000194	1.941	12025	11941	222502
Mbuti.DG	Poland_Viking.SG	MMP	MEM	0.001247	0.000371	3.362	5811	5709	81660
Mbuti.DG	Poland_Weklice_WielbarkCulture_Roman	MMP	MEM	0.000404	0.000206	1.963	12019	11929	222215
Mbuti.DG	Russia_Bolshoy	MMP	MEM	0.000984	0.000223	4.407	10487	10293	197041
Mbuti.DG	Russia_Davydovskoye_Antiquity	MMP	MEM	0.001079	0.000214	5.039	11494	11264	213121
Mbuti.DG	Russia_Gorokhovets_Medieval	MMP	MEM	0.000926	0.000266	3.483	9327	9167	172970
Mbuti.DG	Russia_Ingria_IA.SG	MMP	MEM	0.001178	0.000315	3.744	6915	6761	130517
Mbuti.DG	Russia_Kibol_Modern	MMP	MEM	0.000831	0.000289	2.877	9878	9725	183530
Mbuti.DG	Russia_Kideksha_Modern	MMP	MEM	0.000783	0.000232	3.372	11473	11307	211831
Mbuti.DG	Russia_Krasnoe_Medieval	MMP	MEM	0.001248	0.000312	3.995	9659	9436	178564
Mbuti.DG	Russia_MLBA_Sintashta	MMP	MEM	0.000775	0.000196	3.957	11857	11687	219057
Mbuti.DG	Russia_Shekshovo2_Medieval	MMP	MEM	0.000571	0.000321	1.778	6859	6785	130070
Mbuti.DG	Russia_Shekshovo9_EarlyMedieval	MMP	MEM	0.001142	0.000272	4.196	9970	9758	185651
Mbuti.DG	Russia_Shekshovo9_HighMedieval	MMP	MEM	0.001218	0.000267	4.567	9658	9440	178840
Mbuti.DG	Russia_Viking.SG	MMP	MEM	0.001023	0.000304	3.361	5877	5792	82900
Mbuti.DG	Sardinia_BA	MMP	MEM	-0.000558	0.000209	-2.674	11162	11278	209089
Mbuti.DG	Sardinia_RomanImperial	MMP	MEM	-0.000518	0.000227	-2.28	11816	11930	221170
Mbuti.DG	Slovakia_EBA	MMP	MEM	0.000838	0.000252	3.319	9676	9526	179587
Mbuti.DG	Slovakia_Germanic_MP	MMP	MEM	0.000104	0.000215	0.484	11880	11857	221367
Mbuti.DG	Slovakia_Germanic_Roman	MMP	MEM	0.000074	0.000327	0.226	7977	7966	148283
Mbuti.DG	Slovakia_LaTene_Roman	MMP	MEM	0.000349	0.000251	1.392	10920	10849	203982
Mbuti.DG	Slovakia_Medieval	MMP	MEM	0.001029	0.000331	3.105	8303	8145	153938
Mbuti.DG	Slovenia_Emona_Roman	MMP	MEM	-0.000493	0.000222	-2.225	11708	11817	219451
Mbuti.DG	Sweden_Viking.SG	MMP	MEM	0.000881	0.000285	3.092	5871	5798	82902
Mbuti.DG	Szolad	MMP	MEM	0.000032	0.000191	0.169	11535	11528	214920
Mbuti.DG	Ukraine_Neolithic	MMP	MEM	0.001585	0.000234	6.786	10855	10539	199112
Mbuti.DG	Venosa	MMP	MEM	-0.000215	0.000225	-0.957	10532	10575	197648
Section 3
A	B	C	D	f4	stderr	Zscore	BABA	ABBA	nsnps
Mbuti.DG	DanubeTisza_early	Pohansko_WG	MMP	-0.001026	0.000159	-6.46	57303	58432	1101266
Mbuti.DG	DanubeTisza_early	Lithuania_BA	POH_avar	-0.000274	0.000328	-0.838	15789	15880	332387
Mbuti.DG	DanubeTisza_early	POH_N	POH_avar	0.000224	0.000199	1.125	58007	57759	1101261
Section 4
A	B	C	D	f4	stderr	Zscore	BABA	ABBA	nsnps
Mbuti.DG	Germany_EMedieval.SG	MEM	Szolad	-0.000319	0.000118	-2.708	28544	28730	582398
Mbuti.DG	DanubeTisza_early	MEM	Szolad	-0.000461	0.000132	-3.49	27754	28022	580299
Mbuti.DG	Italy_Medieval_EarlyModern_oCentralEuropean.SG	MEM	Szolad	-0.000319	0.000117	-2.739	28499	28685	580891
Mbuti.DG	Norway_Viking.SG	MEM	Szolad	-0.000379	0.000112	-3.394	28539	28760	582522
Mbuti.DG	Sardinia_BA	MEM	Szolad	0.000915	0.000191	2025-08-04	13507	13258	272312
Mbuti.DG	Czech_BellBeaker	MEM	Szolad	0.000684	0.000111	6.186	28863	28465	581615
Mbuti.DG	Hungary_Sarmatian_Transtisza	MEM	Szolad	-0.000256	0.000124	-2.054	28671	28819	582294
Mbuti.DG	Italy_Medieval_EarlyModern.SG	MEM	Szolad	-0.000118	0.000112	-1.055	28414	28483	580906
Mbuti.DG	Russia_MLBA_Sintashta	MEM	Szolad	0.000203	0.000118	1.722	28650	28532	580610
Mbuti.DG	Estonia_IA.SG.SG	MEM	Szolad	-0.001041	0.00015	-6.957	22303	22783	461138
Mbuti.DG	Etruscan	MEM	Szolad	0.000473	0.000183	2.579	24442	24208	494838
Mbuti.DG	Italy_Imperial.SG	MEM	Szolad	-5.70E-05	0.000107	-0.535	28428	28461	580912
Mbuti.DG	Russia_Ingria_IA.SG	MEM	Szolad	-0.001006	0.00017	-5.928	16750	17105	352314
Mbuti.DG	Venosa	MEM	Szolad	0.000784	0.000125	6.275	26696	26273	539497
Mbuti.DG	Bolshoye_Davydovskoye_2	MEM	Szolad	-0.00027	0.000125	-2.162	28018	28172	572340
Mbuti.DG	Shekshovo_9	MEM	Szolad	-0.000414	0.000133	-3.111	27072	27302	555046
Mbuti.DG	Kibol_3	MEM	Szolad	-0.00052	0.000167	-3.109	24682	24944	504759
Mbuti.DG	Kideksha	MEM	Szolad	-0.000434	0.00014	-3.104	27608	27852	564116
Mbuti.DG	Krasnoe_3	MEM	Szolad	-0.000172	0.000181	-0.951	23712	23795	483499
Mbuti.DG	Ukraine_Neolithic	MEM	Szolad	-0.000185	0.000182	-1.017	13177	13227	268869
Mbuti.DG	EHG	MEM	Szolad	-0.001195	0.000194	-6.162	23516	24102	491082
Mbuti.DG	Lithuania_BA	MEM	Szolad	-0.000215	0.00019	-1.131	16286	16357	332203
Section 5
A	B	C	D	f4	stderr	Zscore	BABA	ABBA	nsnps
Mbuti.DG	MMP	MEM	Russia_Kibol_Modern	-0.000668	0.000257	-2.602	48391	48997	908575
Mbuti.DG	MMP	MEM	Russia_Kideksha_Modern	-0.00049	0.000168	-2.913	56267	56783	1051071
Mbuti.DG	MMP	MEM	Russia_Krasnoe_Medieval	-0.000905	0.000305	-2.972	46723	47518	878171
Mbuti.DG	Austria_Medieval	MEM	Russia_Kibol_Modern	0.000301	0.000375	0.803	48654	48383	900866
Mbuti.DG	Austria_Medieval	MEM	Russia_Kideksha_Modern	-0.000301	0.000246	-1.221	55560	55871	1033431
Mbuti.DG	Austria_Medieval	MEM	Russia_Krasnoe_Medieval	-0.000636	0.000435	-1.461	46591	47144	869790
Mbuti.DG	Austria_Roman	MEM	Russia_Kibol_Modern	-0.000641	0.000265	-2.417	48642	49225	908418
Mbuti.DG	Austria_Roman	MEM	Russia_Kideksha_Modern	-0.000484	0.000168	-2.878	56529	57037	1050856
Mbuti.DG	Austria_Roman	MEM	Russia_Krasnoe_Medieval	-0.000679	0.000292	-2.323	47071	47667	878028
Mbuti.DG	Collegno	MEM	Russia_Kibol_Modern	-0.000308	0.000339	-0.909	23769	23873	337288
Mbuti.DG	Collegno	MEM	Russia_Kideksha_Modern	0.000079	0.000228	0.345	27451	27421	389654
Mbuti.DG	Collegno	MEM	Russia_Krasnoe_Medieval	-0.000317	0.000381	-0.833	22994	23098	327285
Mbuti.DG	Czech_BellBeaker	MEM	Russia_Kibol_Modern	0.000023	0.00025	0.093	48683	48662	903493
Mbuti.DG	Czech_BellBeaker	MEM	Russia_Kideksha_Modern	0.000015	0.000155	0.096	56030	56014	1036416
Mbuti.DG	Czech_BellBeaker	MEM	Russia_Krasnoe_Medieval	-0.000079	0.000275	-0.286	47044	47113	872436
Mbuti.DG	Czechia_EarlySlav	MEM	Russia_Kibol_Modern	-0.000202	0.000406	-0.498	26691	26790	493797
Mbuti.DG	Czechia_EarlySlav	MEM	Russia_Kideksha_Modern	-0.000226	0.000276	-0.82	28031	28149	519370
Mbuti.DG	Czechia_EarlySlav	MEM	Russia_Krasnoe_Medieval	-0.000612	0.000499	-1.228	25759	26052	479149
Mbuti.DG	DanubeTisza_early	MEM	Russia_Kibol_Modern	0.0009	0.00027	3.339	47948	47132	907095
Mbuti.DG	DanubeTisza_early	MEM	Russia_Kideksha_Modern	0.00085	0.000184	4.619	55515	54624	1047844
Mbuti.DG	DanubeTisza_early	MEM	Russia_Krasnoe_Medieval	0.001189	0.000316	3.768	46552	45509	876787
Mbuti.DG	DanubeTisza_late	MEM	Russia_Kibol_Modern	0.000807	0.000266	3.039	48086	47354	906381
Mbuti.DG	DanubeTisza_late	MEM	Russia_Kideksha_Modern	0.000707	0.000183	3.852	55557	54818	1045510
Mbuti.DG	DanubeTisza_late	MEM	Russia_Krasnoe_Medieval	0.000827	0.000308	2.683	46537	45813	875876
Mbuti.DG	EHG	MEM	Russia_Kibol_Modern	0.000482	0.000316	1.524	48706	48273	899509
Mbuti.DG	EHG	MEM	Russia_Kideksha_Modern	0.000112	0.000214	0.522	56048	55932	1037448
Mbuti.DG	EHG	MEM	Russia_Krasnoe_Medieval	-0.000036	0.000375	-0.096	46896	46927	870115
Mbuti.DG	Estonia_IA.SG.SG	MEM	Russia_Kibol_Modern	-0.000205	0.000314	-0.652	37909	38054	711552
Mbuti.DG	Estonia_IA.SG.SG	MEM	Russia_Kideksha_Modern	-0.000447	0.0002	-2.232	43534	43899	817021
Mbuti.DG	Estonia_IA.SG.SG	MEM	Russia_Krasnoe_Medieval	-0.000199	0.000352	-0.565	36750	36887	688916
Mbuti.DG	Etruscan	MEM	Russia_Kibol_Modern	-0.00035	0.000247	-1.418	48513	48830	906473
Mbuti.DG	Etruscan	MEM	Russia_Kideksha_Modern	-0.000221	0.000156	-1.417	56159	56390	1044675
Mbuti.DG	Etruscan	MEM	Russia_Krasnoe_Medieval	-0.000254	0.000277	-0.917	47020	47243	875891
Mbuti.DG	France_GalloRoman	MEM	Russia_Kibol_Modern	-0.001113	0.000316	-3.525	42417	43309	801344
Mbuti.DG	France_GalloRoman	MEM	Russia_Kideksha_Modern	-0.000537	0.00021	-2.559	49245	49741	921872
Mbuti.DG	France_GalloRoman	MEM	Russia_Krasnoe_Medieval	-0.000529	0.000341	-1.55	41324	41734	775491
Mbuti.DG	France_LateAntiquity	MEM	Russia_Kibol_Modern	-0.000603	0.000276	-2.186	48213	48757	901965
Mbuti.DG	France_LateAntiquity	MEM	Russia_Kideksha_Modern	-0.00036	0.000177	-2.032	56067	56443	1042976
Mbuti.DG	France_LateAntiquity	MEM	Russia_Krasnoe_Medieval	-0.000845	0.000311	-2.721	46538	47275	871984
Mbuti.DG	France_Medieval	MEM	Russia_Kibol_Modern	-0.000372	0.000341	-1.089	39391	39665	736509
Mbuti.DG	France_Medieval	MEM	Russia_Kideksha_Modern	-0.000693	0.000218	-3.177	45610	46200	852306
Mbuti.DG	France_Medieval	MEM	Russia_Krasnoe_Medieval	-0.000665	0.000388	-1.715	38063	38537	713823
Mbuti.DG	France_ProtoMerovingien	MEM	Russia_Kibol_Modern	-0.000296	0.000415	-0.713	30944	31115	580115
Mbuti.DG	France_ProtoMerovingien	MEM	Russia_Kideksha_Modern	-0.000392	0.000269	-1.46	35185	35444	659493
Mbuti.DG	France_ProtoMerovingien	MEM	Russia_Krasnoe_Medieval	-0.000427	0.000447	-0.954	30039	30279	562772
Mbuti.DG	Germany_EMedieval.SG	MEM	Russia_Kibol_Modern	-0.00055	0.000255	-2.157	48592	49092	908193
Mbuti.DG	Germany_EMedieval.SG	MEM	Russia_Kideksha_Modern	-0.000419	0.00016	-2.624	56448	56888	1050614
Mbuti.DG	Germany_EMedieval.SG	MEM	Russia_Krasnoe_Medieval	-0.000603	0.000283	-2.128	46993	47522	877846
Mbuti.DG	Germany_Hassleben_Germanic	MEM	Russia_Kibol_Modern	-0.000441	0.000288	-1.533	46223	46604	863742
Mbuti.DG	Germany_Hassleben_Germanic	MEM	Russia_Kideksha_Modern	-0.000689	0.00018	-3.82	53390	54078	997544
Mbuti.DG	Germany_Hassleben_Germanic	MEM	Russia_Krasnoe_Medieval	-0.000605	0.000329	-1.837	44725	45230	835556
Mbuti.DG	Hungary_Avar	MEM	Russia_Kibol_Modern	0.000045	0.000228	0.199	48872	48830	908505
Mbuti.DG	Hungary_Avar	MEM	Russia_Kideksha_Modern	0.000025	0.000145	0.172	56685	56659	1050879
Mbuti.DG	Hungary_Avar	MEM	Russia_Krasnoe_Medieval	-0.000024	0.000258	-0.092	47253	47274	878114
Mbuti.DG	Hungary_EarlyAvar	MEM	Russia_Kibol_Modern	0.000514	0.00022	2.34	48600	48133	908400
Mbuti.DG	Hungary_EarlyAvar	MEM	Russia_Kideksha_Modern	0.00041	0.000146	2.81	56314	55883	1050408
Mbuti.DG	Hungary_EarlyAvar	MEM	Russia_Krasnoe_Medieval	0.000569	0.000257	2.218	47060	46561	877972
Mbuti.DG	Hungary_EMiddleAvar	MEM	Russia_Kibol_Modern	0.000194	0.00023	0.844	48658	48482	906849
Mbuti.DG	Hungary_EMiddleAvar	MEM	Russia_Kideksha_Modern	0.000189	0.000148	1.279	56338	56141	1046948
Mbuti.DG	Hungary_EMiddleAvar	MEM	Russia_Krasnoe_Medieval	0.000268	0.000266	1.007	47132	46897	876609
Mbuti.DG	Hungary_LateAvar	MEM	Russia_Kibol_Modern	0.000391	0.000222	1.758	48564	48209	908565
Mbuti.DG	Hungary_LateAvar	MEM	Russia_Kideksha_Modern	0.000356	0.000146	2.446	56336	55962	1051030
Mbuti.DG	Hungary_LateAvar	MEM	Russia_Krasnoe_Medieval	0.000404	0.000248	1.63	46996	46641	878161
Mbuti.DG	Hungary_MiddleAvar	MEM	Russia_Kibol_Modern	0.000305	0.000225	1.355	48598	48321	908495
Mbuti.DG	Hungary_MiddleAvar	MEM	Russia_Kideksha_Modern	0.000366	0.000146	2.502	56432	56047	1050747
Mbuti.DG	Hungary_MiddleAvar	MEM	Russia_Krasnoe_Medieval	0.000277	0.000251	1.105	47005	46762	878080
Mbuti.DG	Hungary_MiddleLateAvar	MEM	Russia_Kibol_Modern	0.000463	0.000225	2.056	48438	48017	908424
Mbuti.DG	Hungary_MiddleLateAvar	MEM	Russia_Kideksha_Modern	0.000454	0.00015	3.028	56195	55718	1050542
Mbuti.DG	Hungary_MiddleLateAvar	MEM	Russia_Krasnoe_Medieval	0.000561	0.000257	2.177	46937	46444	878003
Mbuti.DG	Hungary_Sarmatian_Transtisza	MEM	Russia_Kibol_Modern	-0.000411	0.000256	-1.604	48795	49168	908454
Mbuti.DG	Hungary_Sarmatian_Transtisza	MEM	Russia_Kideksha_Modern	-0.000323	0.00016	-2.018	56635	56975	1050712
Mbuti.DG	Hungary_Sarmatian_Transtisza	MEM	Russia_Krasnoe_Medieval	-0.000583	0.000289	-2.019	47122	47634	878043
Mbuti.DG	Iberia_BellBeaker	MEM	Russia_Kibol_Modern	-0.000578	0.000267	-2.17	47780	48296	892616
Mbuti.DG	Iberia_BellBeaker	MEM	Russia_Kideksha_Modern	-0.000395	0.00017	-2.321	54581	54982	1015655
Mbuti.DG	Iberia_BellBeaker	MEM	Russia_Krasnoe_Medieval	-0.00063	0.000296	-2.13	46194	46737	861964
Mbuti.DG	Iron_Gates_HG	MEM	Russia_Kibol_Modern	0.000282	0.000304	0.926	49428	49172	907727
Mbuti.DG	Iron_Gates_HG	MEM	Russia_Kideksha_Modern	0.000052	0.000193	0.269	57115	57061	1048132
Mbuti.DG	Iron_Gates_HG	MEM	Russia_Krasnoe_Medieval	0.00002	0.000352	0.058	47731	47713	877214
Mbuti.DG	Italy_Imperial.SG	MEM	Russia_Kibol_Modern	-0.000739	0.000237	-3.124	47818	48485	902822
Mbuti.DG	Italy_Imperial.SG	MEM	Russia_Kideksha_Modern	-0.000494	0.000148	-3.332	55632	56148	1044640
Mbuti.DG	Italy_Imperial.SG	MEM	Russia_Krasnoe_Medieval	-0.000948	0.000264	-3.586	46188	47016	872694
Mbuti.DG	Italy_Roman	MEM	Russia_Kibol_Modern	-0.000895	0.000296	-3.026	45503	46272	859355
Mbuti.DG	Italy_Roman	MEM	Russia_Kideksha_Modern	-0.000636	0.000184	-3.455	52686	53316	990067
Mbuti.DG	Italy_Roman	MEM	Russia_Krasnoe_Medieval	-0.000827	0.00031	-2.664	44082	44769	831174
Mbuti.DG	Italy_RomanImperial	MEM	Russia_Kibol_Modern	-0.000844	0.000253	-3.338	47907	48673	907995
Mbuti.DG	Italy_RomanImperial	MEM	Russia_Kideksha_Modern	-0.000453	0.000162	-2.795	55833	56308	1050295
Mbuti.DG	Italy_RomanImperial	MEM	Russia_Krasnoe_Medieval	-0.000868	0.000288	-3.011	46371	47133	877642
Mbuti.DG	Italy_Roman_Medieval	MEM	Russia_Kibol_Modern	-0.000887	0.000298	-2.974	41507	42203	784379
Mbuti.DG	Italy_Roman_Medieval	MEM	Russia_Kideksha_Modern	-0.000519	0.000188	-2.754	48134	48603	904238
Mbuti.DG	Italy_Roman_Medieval	MEM	Russia_Krasnoe_Medieval	-0.000801	0.000347	-2.31	40239	40848	759640
Mbuti.DG	Lithuania_BA	MEM	Russia_Kibol_Modern	0.000456	0.000582	0.783	13401	13315	186986
Mbuti.DG	Lithuania_BA	MEM	Russia_Kideksha_Modern	0.000652	0.000394	1.655	14150	14021	198192
Mbuti.DG	Lithuania_BA	MEM	Russia_Krasnoe_Medieval	-0.000577	0.000653	-0.884	12865	12970	181783
Mbuti.DG	Lithuania_Bailuliai_BarrowCulture	MEM	Russia_Kibol_Modern	-0.000317	0.000428	-0.741	26102	26257	488423
Mbuti.DG	Lithuania_Bailuliai_BarrowCulture	MEM	Russia_Kideksha_Modern	-0.000135	0.000283	-0.479	30012	30087	559061
Mbuti.DG	Lithuania_Bailuliai_BarrowCulture	MEM	Russia_Krasnoe_Medieval	-0.000783	0.000475	-1.647	25221	25591	473592
Mbuti.DG	Lithuania_Marvele_Roman	MEM	Russia_Kibol_Modern	-0.000117	0.000308	-0.38	46382	46483	861417
Mbuti.DG	Lithuania_Marvele_Roman	MEM	Russia_Kideksha_Modern	-0.00023	0.000197	-1.171	53609	53838	993863
Mbuti.DG	Lithuania_Marvele_Roman	MEM	Russia_Krasnoe_Medieval	-0.000643	0.000336	-1.912	44678	45214	833280
Mbuti.DG	NE_Iberia_c.6-8CE_ES	MEM	Russia_Kibol_Modern	-0.000359	0.000311	-1.157	32828	33048	613769
Mbuti.DG	NE_Iberia_c.6-8CE_ES	MEM	Russia_Kideksha_Modern	-0.000086	0.000196	-0.438	35267	35323	656453
Mbuti.DG	NE_Iberia_c.6-8CE_ES	MEM	Russia_Krasnoe_Medieval	-0.000154	0.000356	-0.433	31818	31909	594106
Mbuti.DG	NE_Iberia_RomP	MEM	Russia_Kibol_Modern	-0.000566	0.000373	-1.518	23369	23617	437950
Mbuti.DG	NE_Iberia_RomP	MEM	Russia_Kideksha_Modern	-0.000261	0.00023	-1.135	25010	25131	467849
Mbuti.DG	NE_Iberia_RomP	MEM	Russia_Krasnoe_Medieval	-0.000446	0.000412	-1.082	22636	22825	424842
Mbuti.DG	Norway_Viking	MEM	Russia_Kibol_Modern	-0.000242	0.000247	-0.979	48779	48999	908541
Mbuti.DG	Norway_Viking	MEM	Russia_Kideksha_Modern	-0.000407	0.000156	-2.608	56499	56927	1051034
Mbuti.DG	Norway_Viking	MEM	Russia_Krasnoe_Medieval	-0.00055	0.000275	-2.001	47053	47536	878144
Mbuti.DG	Poland_EMA	MEM	Russia_Kibol_Modern	-0.000471	0.00024	-1.963	48718	49146	908560
Mbuti.DG	Poland_EMA	MEM	Russia_Kideksha_Modern	-0.000361	0.000151	-2.382	56586	56965	1051053
Mbuti.DG	Poland_EMA	MEM	Russia_Krasnoe_Medieval	-0.000683	0.000274	-2.489	47051	47651	878160
Mbuti.DG	Poland_Roman	MEM	Russia_Kibol_Modern	-0.000255	0.000247	-1.032	48848	49080	908565
Mbuti.DG	Poland_Roman	MEM	Russia_Kideksha_Modern	-0.000421	0.000155	-2.713	56561	57004	1051061
Mbuti.DG	Poland_Roman	MEM	Russia_Krasnoe_Medieval	-0.000578	0.000268	-2.156	47122	47630	878164
Mbuti.DG	Poland_Viking.SG	MEM	Russia_Kibol_Modern	-0.000706	0.000416	-1.698	23553	23789	334223
Mbuti.DG	Poland_Viking.SG	MEM	Russia_Kideksha_Modern	-0.000208	0.000263	-0.792	27357	27437	388277
Mbuti.DG	Poland_Viking.SG	MEM	Russia_Krasnoe_Medieval	-0.00037	0.000473	-0.783	22847	22967	324637
Mbuti.DG	Russia_Bolshoy	MEM	Russia_Kibol_Modern	0.000783	0.0003	2.609	45933	45261	857839
Mbuti.DG	Russia_Bolshoy	MEM	Russia_Kideksha_Modern	0.000766	0.000192	4	51050	50319	953298
Mbuti.DG	Russia_Bolshoy	MEM	Russia_Krasnoe_Medieval	0.001066	0.000334	3.196	44430	43548	826862
Mbuti.DG	Russia_Davydovskoye_Antiquity	MEM	Russia_Kibol_Modern	0.000452	0.000266	2025-07-01	48293	47888	895786
Mbuti.DG	Russia_Davydovskoye_Antiquity	MEM	Russia_Kideksha_Modern	0.000381	0.000171	2.227	55057	54668	1019844
Mbuti.DG	Russia_Davydovskoye_Antiquity	MEM	Russia_Krasnoe_Medieval	0.000534	0.0003	1.779	46708	46246	864666
Mbuti.DG	Russia_Gorokhovets_Medieval	MEM	Russia_Kibol_Modern	0.00012	0.000327	0.368	40506	40416	754095
Mbuti.DG	Russia_Gorokhovets_Medieval	MEM	Russia_Kideksha_Modern	0.000212	0.000204	1.041	44831	44655	833219
Mbuti.DG	Russia_Gorokhovets_Medieval	MEM	Russia_Krasnoe_Medieval	-0.00035	0.000347	-1.009	39090	39346	731621
Mbuti.DG	Russia_Ingria_IA.SG	MEM	Russia_Kibol_Modern	-0.000139	0.000345	-0.403	28474	28550	542620
Mbuti.DG	Russia_Ingria_IA.SG	MEM	Russia_Kideksha_Modern	-0.000344	0.000221	-1.557	32342	32554	615907
Mbuti.DG	Russia_Ingria_IA.SG	MEM	Russia_Krasnoe_Medieval	-0.000515	0.00037	-1.393	27638	27910	527070
Mbuti.DG	Russia_Kibol_Modern	MEM	Russia_Kideksha_Modern	0.000107	0.000227	0.469	47751	47656	887728
Mbuti.DG	Russia_Kibol_Modern	MEM	Russia_Krasnoe_Medieval	-0.000239	0.000395	-0.605	41757	41944	778485
Mbuti.DG	Russia_Kideksha_Modern	MEM	Russia_Kibol_Modern	0.000012	0.000284	0.041	47751	47740	887728
Mbuti.DG	Russia_Kideksha_Modern	MEM	Russia_Krasnoe_Medieval	-0.000224	0.00032	-0.7	46107	46300	858567
Mbuti.DG	Russia_Krasnoe_Medieval	MEM	Russia_Kibol_Modern	-0.000293	0.000374	-0.782	41757	41985	778485
Mbuti.DG	Russia_Krasnoe_Medieval	MEM	Russia_Kideksha_Modern	-0.000011	0.00025	-0.044	46107	46117	858567
Mbuti.DG	Russia_MLBA_Sintashta	MEM	Russia_Kibol_Modern	-0.000077	0.000248	-0.311	48716	48786	905538
Mbuti.DG	Russia_MLBA_Sintashta	MEM	Russia_Kideksha_Modern	0.000046	0.000158	0.29	56277	56230	1041652
Mbuti.DG	Russia_MLBA_Sintashta	MEM	Russia_Krasnoe_Medieval	0.000036	0.000285	0.125	47180	47149	874691
Mbuti.DG	Russia_Shekshovo2_Medieval	MEM	Russia_Kibol_Modern	0.000699	0.000354	1.977	31125	30717	584474
Mbuti.DG	Russia_Shekshovo2_Medieval	MEM	Russia_Kideksha_Modern	0.000526	0.000229	2.301	33622	33289	631527
Mbuti.DG	Russia_Shekshovo2_Medieval	MEM	Russia_Krasnoe_Medieval	0.001218	0.000399	3.057	30347	29656	567009
Mbuti.DG	Russia_Shekshovo9_EarlyMedieval	MEM	Russia_Kibol_Modern	0.000377	0.000327	1.154	43893	43586	815993
Mbuti.DG	Russia_Shekshovo9_EarlyMedieval	MEM	Russia_Kideksha_Modern	-0.000129	0.000202	-0.637	48074	48189	898137
Mbuti.DG	Russia_Shekshovo9_EarlyMedieval	MEM	Russia_Krasnoe_Medieval	0.000328	0.000364	0.9	42389	42130	787093
Mbuti.DG	Russia_Shekshovo9_HighMedieval	MEM	Russia_Kibol_Modern	0.000025	0.000303	0.081	41366	41347	773198
Mbuti.DG	Russia_Shekshovo9_HighMedieval	MEM	Russia_Kideksha_Modern	-0.000129	0.000204	-0.633	46057	46168	859672
Mbuti.DG	Russia_Shekshovo9_HighMedieval	MEM	Russia_Krasnoe_Medieval	0.00018	0.000367	0.49	40269	40134	750051
Mbuti.DG	Russia_Viking.SG	MEM	Russia_Kibol_Modern	-0.000428	0.000355	-1.205	23887	24032	338822
Mbuti.DG	Russia_Viking.SG	MEM	Russia_Kideksha_Modern	-0.000281	0.000223	-1.263	27711	27822	394167
Mbuti.DG	Russia_Viking.SG	MEM	Russia_Krasnoe_Medieval	-0.000455	0.000381	-1.195	23130	23280	328995
Mbuti.DG	Sardinia_BA	MEM	Russia_Kibol_Modern	-0.000646	0.000267	-2.419	47432	48005	887363
Mbuti.DG	Sardinia_BA	MEM	Russia_Kideksha_Modern	-0.000505	0.000174	-2.91	53802	54309	1003293
Mbuti.DG	Sardinia_BA	MEM	Russia_Krasnoe_Medieval	-0.000724	0.000295	-2.453	45762	46383	856205
Mbuti.DG	Sardinia_RomanImperial	MEM	Russia_Kibol_Modern	-0.000929	0.000285	-3.26	47946	48785	902578
Mbuti.DG	Sardinia_RomanImperial	MEM	Russia_Kideksha_Modern	-0.000694	0.000181	-3.845	55736	56461	1043972
Mbuti.DG	Sardinia_RomanImperial	MEM	Russia_Krasnoe_Medieval	-0.000934	0.000327	-2.861	46374	47190	872540
Mbuti.DG	Slovakia_EBA	MEM	Russia_Kibol_Modern	-0.000158	0.000334	-0.474	43061	43187	801837
Mbuti.DG	Slovakia_EBA	MEM	Russia_Kideksha_Modern	0.000155	0.000229	0.677	47014	46879	872623
Mbuti.DG	Slovakia_EBA	MEM	Russia_Krasnoe_Medieval	0.00015	0.000376	0.397	41701	41585	773097
Mbuti.DG	Slovakia_Germanic_MP	MEM	Russia_Kibol_Modern	-0.000333	0.000266	-1.254	48456	48757	904810
Mbuti.DG	Slovakia_Germanic_MP	MEM	Russia_Kideksha_Modern	-0.000346	0.000172	-2.007	56151	56512	1045798
Mbuti.DG	Slovakia_Germanic_MP	MEM	Russia_Krasnoe_Medieval	-0.000609	0.000299	-2.036	46733	47265	874568
Mbuti.DG	Slovakia_Germanic_Roman	MEM	Russia_Kibol_Modern	-0.000338	0.000414	-0.817	32412	32616	602644
Mbuti.DG	Slovakia_Germanic_Roman	MEM	Russia_Kideksha_Modern	0.000001	0.000253	0.005	37687	37687	696947
Mbuti.DG	Slovakia_Germanic_Roman	MEM	Russia_Krasnoe_Medieval	-0.000151	0.000453	-0.332	31555	31643	584381
Mbuti.DG	Slovakia_LaTene_Roman	MEM	Russia_Kibol_Modern	-0.000567	0.000309	-1.835	45296	45777	847826
Mbuti.DG	Slovakia_LaTene_Roman	MEM	Russia_Kideksha_Modern	-0.000473	0.000196	-2.418	51859	52317	968258
Mbuti.DG	Slovakia_LaTene_Roman	MEM	Russia_Krasnoe_Medieval	-0.00078	0.000334	-2.333	43626	44265	818639
Mbuti.DG	Slovakia_Medieval	MEM	Russia_Kibol_Modern	-0.000098	0.00039	-0.251	38055	38124	706067
Mbuti.DG	Slovakia_Medieval	MEM	Russia_Kideksha_Modern	0.000252	0.000254	0.992	40683	40493	752127
Mbuti.DG	Slovakia_Medieval	MEM	Russia_Krasnoe_Medieval	0.000136	0.000453	0.301	36750	36658	680795
Mbuti.DG	Slovenia_Emona_Roman	MEM	Russia_Kibol_Modern	-0.000844	0.000282	-2.99	47553	48309	895479
Mbuti.DG	Slovenia_Emona_Roman	MEM	Russia_Kideksha_Modern	-0.000455	0.000176	-2.584	55358	55830	1035415
Mbuti.DG	Slovenia_Emona_Roman	MEM	Russia_Krasnoe_Medieval	-0.000836	0.000306	-2.734	46040	46764	865791
Mbuti.DG	Sweden_Viking.SG	MEM	Russia_Kibol_Modern	-0.000582	0.000322	-1.805	23862	24059	338840
Mbuti.DG	Sweden_Viking.SG	MEM	Russia_Kideksha_Modern	-0.000351	0.000204	-1.72	27702	27841	394189
Mbuti.DG	Sweden_Viking.SG	MEM	Russia_Krasnoe_Medieval	-0.000338	0.000362	-0.931	23148	23259	329010
Mbuti.DG	Szolad	MEM	Russia_Kibol_Modern	-0.000117	0.000255	-0.457	48314	48419	900037
Mbuti.DG	Szolad	MEM	Russia_Kideksha_Modern	0.000077	0.000155	0.493	55429	55351	1027803
Mbuti.DG	Szolad	MEM	Russia_Krasnoe_Medieval	-0.000091	0.000274	-0.331	46712	46790	868724
Mbuti.DG	Ukraine_Neolithic	MEM	Russia_Kibol_Modern	0.000346	0.000305	1.132	46835	46537	862215
Mbuti.DG	Ukraine_Neolithic	MEM	Russia_Kideksha_Modern	0.000264	0.000193	1.373	52201	51947	960893
Mbuti.DG	Ukraine_Neolithic	MEM	Russia_Krasnoe_Medieval	-0.000014	0.000337	-0.041	45039	45050	831562
Mbuti.DG	Venosa	MEM	Russia_Kibol_Modern	-0.000712	0.000274	-2.602	45438	46046	854245
Mbuti.DG	Venosa	MEM	Russia_Kideksha_Modern	-0.000109	0.000173	-0.63	51087	51191	954249
Mbuti.DG	Venosa	MEM	Russia_Krasnoe_Medieval	-0.000422	0.000303	-1.394	44071	44420	826755

## Sheet: S4
Dataset S4: qpWave modeling
Right populations	Left population 1	Left population 2	P value
West_Africa_ancient, Tianyuan, Iron_Gates_HG, Levant_N, Anatolia_N, Iran_N, Yamnaya_Samara, Alalakh_MLBA, Iberia_IA, Mycenaean, Steppe_IA	MMP	MEM_early	2.80522249E-37
	MMP	MEM_late	6.33090211E-48
	MEM_early	MEM_late	0.117571546
	MEM_POH	MEM_LIB	0.123801091
	MMP	MEM_LIB	4.14E-17
	PJP010	MEM_LIB	0.285101302
	MEM_withLowDepth	MMP_withLowDepth	1.52E-26
	PJP010	Pohansko_WG	0.745788965
	MMP	Szólád-North	2.3E-39
	MMP	Szólád-Others	0.0789551083
	MMP	Szólád-South	3.23E-18
	MMP	Balatonszemes	2.60031307E-12
	MMP	Fonyód	0.0000189363614
	MMP	Hács	8.23039012E-10
	MMP	MEM	9.06E-56
	DanubeTisza_late	MEM	0
	Serbia_Medieval_Gomolava	MEM	0.861926342
	Austria_Medieval	MEM	0.269389681
	Slovakia_Germanic_Roman	MEM	0.148246084
	Slovakia_Medieval	MEM	0.0948716637
	France_Medieval	MEM	0.0509153114
	Serbia_Medieval	MEM	0.0402170124
	Czechia_EarlySlav	MEM	0.0156016621
	Croatia_EarlyMedieval	MEM	0.013635071
	Slovakia_EBA	MEM	0.0026104744
	Serbia_Gepid	MEM	0.00120106785
	Serbia_Roman_African	MEM	0.000966097865
	Croatia_EarlyMedieval_EarlySlav	MEM	0.000152055124
	Russia_Viking.SG	MEM	0.000109903742
	France_ProtoMerovingien	MEM	0.0000800870673
	Russia_Krasnoe_Medieval	MEM	0.000062055863
	Poland_Roman	MEM	0.0000611946766
	Slovakia_LaTene_Roman	MEM	0.0000435069163
	Russia_Kideksha_Modern	MEM	0.0000133282612
	Russia_Shekshovo9_HighMedieval	MEM	0.0000057517285
	Russia_Kibol_Modern	MEM	0.000000644322649
	Poland_Weklice_WielbarkCulture_Roman	MEM	0.00000051162958
	France_GalloRoman	MEM	0.000000444362053
	Poland_Viking.SG	MEM	0.000000201074319
	Lithuania_Bailuliai_BarrowCulture	MEM	0.000000145977431
	Montenegro_Roman	MEM	0.000000132693383
	Sweden_Viking.SG	MEM	0.00000010618856
	Germany_EMedieval.SG	MEM	0.0000000977596429
	Slovakia_Germanic_MP	MEM	7.77435861E-09
	NE_Iberia_RomP	MEM	2.92124935E-09
	Russia_Gorokhovets_Medieval	MEM	6.36028987E-10
	Serbia_Medieval_Slav	MEM	1.64518006E-11
	France_LateAntiquity	MEM	8.61792146E-12
	Norway_Viking	MEM	8.19122018E-13
	Austria_Roman	MEM	7.5529928E-13
	Poland_EMA	MEM	2.60426126E-13
	Germany_Hassleben_Germanic	MEM	1.18392069E-14
	Lithuania_BA	MEM	7.03049718E-15
	NE_Iberia_c.6-8CE_ES	MEM	7.20587441E-17
	Russia_Ingria_IA.SG	MEM	1.95344357E-17
	Hungary_Sarmatian_Transtisza	MEM	9.41729993E-19
	Serbia_Sirmium	MEM	8.05736488E-19
	Croatia_Gepidic	MEM	1.62071488E-21
	Serbia_EarlyMedieval_Slavic	MEM	1.9503909E-26
	Czech_BellBeaker	MEM	7.70950573E-30
	Estonia_IA.SG.SG	MEM	1.04301454E-33
	NE_Iberia_c.8-12CE	MEM	8.04196104E-34
	Russia_Shekshovo9_EarlyMedieval	MEM	5.47615995E-36
	Lithuania_Marvele_Roman	MEM	1.2020507E-40
	Serbia_LateAntiquity	MEM	1.44614068E-48
	Szolad	MEM	9.94146822E-54
	Italy_Roman_Medieval	MEM	5.85930096E-55
	Collegno	MEM	2.01304906E-61
	Slovenia_Emona_Roman	MEM	3.90691387E-66
	Russia_MLBA_Sintashta	MEM	3.4291218E-74
	Croatia_EarlyMedieval_Avar	MEM	4.85288931E-93
	Italy_Roman	MEM	1.58715007E-117
	Croatia_LateAntiquity	MEM	1.68960895E-124
	Russia_Davydovskoye_Antiquity	MEM	4.10345767E-135
	Hungary_Avar	MEM	5.19339307E-170
	Sardinia_RomanImperial	MEM	6.83658906E-176
	Venosa	MEM	1.01819676E-179
	Iberia_BellBeaker	MEM	8.13762219E-195
	Etruscan	MEM	1.1046003E-195
	Croatia_Roman_Imperial	MEM	2.43941537E-203
	Croatia_Roman	MEM	2.08954166E-206
	Russia_Shekshovo2_Medieval	MEM	8.61054118E-212
	Serbia_Roman	MEM	1.18343683E-231
	Hungary_EMiddleAvar	MEM	5.93318983E-251
	Italy_Medieval_EarlyModern.SG	MEM	2.54525083E-271
	Italy_RomanImperial	MEM	4.56683404E-299
	DanubeTisza_early	MEM	0
	EHG	MEM	0
	Hungary_EarlyAvar	MEM	0
	Hungary_LateAvar	MEM	0
	Hungary_MiddleAvar	MEM	0
	Hungary_MiddleLateAvar	MEM	0
	Italy_Imperial.SG	MEM	0
	Russia_Bolshoy	MEM	0
	Sardinia_BA	MEM	0
	Ukraine_Neolithic	MEM	0
	Slovenia_Emona_Roman	MMP	0.306754638
	Serbia_Gepid	MMP	0.0183712292
	Serbia_Sirmium	MMP	0.00143356761
	NE_Iberia_RomP	MMP	0.000733467752
	Italy_Roman_Medieval	MMP	0.000504680828
	Croatia_LateAntiquity	MMP	0.000474007164
	Croatia_Gepidic	MMP	0.000443053864
	Serbia_EarlyMedieval_Slavic	MMP	0.000236724755
	Serbia_Medieval	MMP	0.000138232656
	Serbia_Medieval_Slav	MMP	0.0000332730815
	Croatia_EarlyMedieval_Avar	MMP	0.0000184021321
	PJP010	MMP	0.0000166
	Collegno	MMP	0.00000891123074
	Germany_Hassleben_Germanic	MMP	0.000000486541072
	France_GalloRoman	MMP	0.0000000787973983
	Croatia_Roman	MMP	0.000000050144666
	NE_Iberia_c.8-12CE	MMP	0.0000000298653316
	Serbia_LateAntiquity	MMP	0.0000000107822391
	France_Medieval	MMP	7.37577158E-09
	Hungary_Sarmatian_Transtisza	MMP	3.95661215E-09
	Serbia_Medieval_Gomolava	MMP	8.15674202E-10
	NE_Iberia_c.6-8CE_ES	MMP	2.01247919E-10
	Slovakia_Medieval	MMP	4.3556323E-12
	Serbia_Roman	MMP	3.87567712E-12
	France_LateAntiquity	MMP	9.07662725E-13
	Slovakia_Germanic_MP	MMP	5.29062646E-13
	Szolad	MMP	4.89210673E-13
	France_ProtoMerovingien	MMP	3.04720714E-13
	Austria_Roman	MMP	4.28123736E-14
	Italy_Roman	MMP	2.46472002E-14
	Slovakia_LaTene_Roman	MMP	1.67744924E-14
	Austria_Medieval	MMP	1.35103771E-14
	Montenegro_Roman	MMP	9.14790742E-15
	Croatia_EarlyMedieval_EarlySlav	MMP	3.38895975E-19
	Slovakia_Germanic_Roman	MMP	2.99607333E-19
	Croatia_Roman_Imperial	MMP	2.11677107E-22
	Czechia_EarlySlav	MMP	8.49033124E-26
	Etruscan	MMP	1.12001274E-26
	Serbia_Roman_African	MMP	7.47555218E-27
	Russia_Krasnoe_Medieval	MMP	3.6038523E-27
	Venosa	MMP	6.0201746E-28
	Slovakia_EBA	MMP	7.16483198E-32
	Lithuania_Bailuliai_BarrowCulture	MMP	5.88811016E-33
	Italy_Medieval_EarlyModern.SG	MMP	6.0825836E-35
	Germany_EMedieval.SG	MMP	5.67068421E-35
	Russia_Kibol_Modern	MMP	3.02043309E-36
	Sardinia_RomanImperial	MMP	1.3238474E-37
	Croatia_EarlyMedieval	MMP	4.65479197E-42
	Lithuania_BA	MMP	8.66660054E-43
	Russia_Shekshovo9_HighMedieval	MMP	7.27757424E-43
	Poland_Viking.SG	MMP	1.07764337E-43
	Russia_Viking.SG	MMP	1.31812954E-46
	Russia_Kideksha_Modern	MMP	1.22280858E-54
	Russia_Gorokhovets_Medieval	MMP	1.31818693E-57
	Czech_BellBeaker	MMP	5.2871068E-62
	Russia_Ingria_IA.SG	MMP	4.6005355E-67
	Sweden_Viking.SG	MMP	3.98835562E-71
	Iberia_BellBeaker	MMP	1.50908974E-78
	Poland_Weklice_WielbarkCulture_Roman	MMP	1.79370893E-79
	Hungary_Avar	MMP	2.69874988E-82
	Poland_Roman	MMP	1.78000119E-85
	Italy_RomanImperial	MMP	6.53836657E-87
	Russia_Shekshovo9_EarlyMedieval	MMP	5.34713123E-96
	Estonia_IA.SG.SG	MMP	6.53004081E-97
	Norway_Viking	MMP	7.19404701E-102
	Poland_EMA	MMP	3.01354817E-111
	Italy_Imperial.SG	MMP	9.40800526E-116
	Lithuania_Marvele_Roman	MMP	2.89757792E-117
	Russia_MLBA_Sintashta	MMP	1.57662112E-142
	Hungary_EMiddleAvar	MMP	1.0366356E-156
	Sardinia_BA	MMP	1.87765397E-163
	Russia_Davydovskoye_Antiquity	MMP	2.71602126E-212
	Russia_Shekshovo2_Medieval	MMP	8.12105389E-226
	Hungary_MiddleAvar	MMP	2.90221501E-299
	DanubeTisza_early	MMP	0
	DanubeTisza_late	MMP	0
	EHG	MMP	0
	Hungary_EarlyAvar	MMP	0
	Hungary_LateAvar	MMP	0
	Hungary_MiddleLateAvar	MMP	0
	Russia_Bolshoy	MMP	0
	Ukraine_Neolithic	MMP	0

## Sheet: S5
Dataset S5: qpAdm modeling
Right populations	Left population 1	Left population 2	Target population	P value	Weight of Left population 1	Plausibility
West_Africa_ancient, Tianyuan, Iron_Gates_HG, Levant_N, Anatolia_N, Iran_N, Yamnaya_Samara, Alalakh_MLBA, Iberia_IA, Mycenaean, Steppe_IA	Russia_Ingria_IA.SG	Serbia_Sirmium	MEM	0.9281804	0.429	YES
	MMP	Russia_Ingria_IA.SG	MEM	0.8182743	0.462	YES
	Lithuania_Marvele_Roman	Slovakia_Germanic_MP	MEM	0.7032518	0.291	YES
	Russia_Ingria_IA.SG	Slovakia_Germanic_MP	MEM	0.5782302	0.32	YES
	Poland_Weklice_WielbarkCulture_Roman	Serbia_Sirmium	MEM	0.5773001	0.65	YES
	Hungary_Sarmatian_Transtisza	Lithuania_Marvele_Roman	MEM	0.5624554	0.668	YES
	Poland_Weklice_WielbarkCulture_Roman	Serbia_Gepid	MEM	0.5367231	0.648	YES
	Germany_Hassleben_Germanic	Russia_Ingria_IA.SG	MEM	0.529395	0.601	YES
	Italy_Imperial.SG	Poland_Weklice_WielbarkCulture_Roman	MEM	0.5268862	0.128	YES
	Russia_MLBA_Sintashta	Slovakia_LaTene_Roman	MEM	0.5190182	0.329	YES
	Poland_Viking.SG	Slovakia_Germanic_MP	MEM	0.4891005	0.405	YES
	Austria_Roman	Lithuania_Marvele_Roman	MEM	0.4720674	0.702	YES
	Poland_Viking.SG	Serbia_Sirmium	MEM	0.4719073	0.5	YES
	France_GalloRoman	Poland_Viking.SG	MEM	0.4682668	0.659	YES
	France_GalloRoman	Sweden_Viking.SG	MEM	0.4346356	0.476	YES
	EHG	Serbia_Sirmium	MEM	0.4284605	0.157	YES
	MMP	Poland_Roman	MEM	0.4135996	0.211	YES
	Lithuania_Marvele_Roman	Serbia_Sirmium	MEM	0.4113026	0.383	YES
	Poland_Weklice_WielbarkCulture_Roman	Slovenia_Emona_Roman	MEM	0.3922084	0.765	YES
	Hungary_Sarmatian_Transtisza	Poland_Weklice_WielbarkCulture_Roman	MEM	0.391299	0.407	YES
	Italy_Roman_Medieval	Poland_Weklice_WielbarkCulture_Roman	MEM	0.3866995	0.191	YES
	NE_Iberia_RomP	Russia_Ingria_IA.SG	MEM	0.3516468	0.558	YES
	Estonia_IA.SG	Serbia_Sirmium	MEM	0.3492113	0.376	YES
	Croatia_Roman	Poland_Weklice_WielbarkCulture_Roman	MEM	0.3438064	0.205	YES
	Poland_Roman	Slovakia_Germanic_MP	MEM	0.336871	0.638	YES
	France_GalloRoman	Russia_Viking.SG	MEM	0.3338322	0.507	YES
	France_GalloRoman	Lithuania_BA	MEM	0.3025976	0.869	YES
	Austria_Roman	Poland_Weklice_WielbarkCulture_Roman	MEM	0.2868407	0.424	YES
	Poland_Roman	Serbia_Sirmium	MEM	0.2868298	0.75	YES
	Croatia_LateAntiquity	Poland_Weklice_WielbarkCulture_Roman	MEM	0.2828649	0.214	YES
	Poland_Roman	Serbia_Gepid	MEM	0.2807599	0.765	YES
	EHG	Serbia_Gepid	MEM	0.2773298	0.13	YES
	Poland_Viking.SG	Serbia_Gepid	MEM	0.2742691	0.385	YES
	Lithuania_Marvele_Roman	Serbia_Gepid	MEM	0.2607943	0.377	YES
	Slovakia_Germanic_MP	Ukraine_Neolithic	MEM	0.2593352	0.906	YES
	Austria_Roman	Russia_Ingria_IA.SG	MEM	0.2556608	0.667	YES
	Hungary_Sarmatian_Transtisza	Russia_Ingria_IA.SG	MEM	0.2489107	0.621	YES
	Italy_Imperial.SG	Poland_Roman	MEM	0.2475541	0.089	YES
	MMP	Lithuania_Marvele_Roman	MEM	0.2448839	0.518	YES
	Poland_Weklice_WielbarkCulture_Roman	Serbia_Roman	MEM	0.2329714	0.802	YES
	EHG	France_GalloRoman	MEM	0.2222798	0.123	YES
	Russia_Ingria_IA.SG	Serbia_Gepid	MEM	0.2169297	0.404	YES
	Lithuania_BA	Serbia_Sirmium	MEM	0.2129577	0.304	YES
	Collegno	Poland_Roman	MEM	0.2102367	0.215	YES
	Hungary_Sarmatian_Transtisza	Poland_Roman	MEM	0.2028274	0.302	YES
	Italy_Roman_Medieval	Poland_Viking.SG	MEM	0.201683	0.291	YES
	Collegno	Poland_Weklice_WielbarkCulture_Roman	MEM	0.197156	0.254	YES
	Poland_Weklice_WielbarkCulture_Roman	Slovakia_Germanic_MP	MEM	0.1943895	0.559	YES
	Poland_Weklice_WielbarkCulture_Roman	Sardinia_RomanImperial	MEM	0.1900779	0.855	YES
	Hungary_Sarmatian_Transtisza	Poland_Viking.SG	MEM	0.1866696	0.526	YES
	Croatia_Roman	Russia_Ingria_IA.SG	MEM	0.1852795	0.389	YES
	Lithuania_BA	Slovakia_Germanic_MP	MEM	0.1739409	0.212	YES
	Croatia_Roman_Imperial	Poland_Weklice_WielbarkCulture_Roman	MEM	0.1715323	0.177	YES
	Collegno	Russia_Ingria_IA.SG	MEM	0.1663781	0.422	YES
	NE_Iberia_RomP	Poland_Weklice_WielbarkCulture_Roman	MEM	0.163612	0.336	YES
	Russia_Viking.SG	Slovakia_LaTene_Roman	MEM	0.1604512	0.579	YES
	NE_Iberia_c.6-8CE_ES	Poland_Weklice_WielbarkCulture_Roman	MEM	0.158449	0.285	YES
	MMP	Poland_Viking.SG	MEM	0.1517779	0.354	YES
	France_LateAntiquity	Russia_Ingria_IA.SG	MEM	0.1485212	0.621	YES
	Serbia_Gepid	Sweden_Viking.SG	MEM	0.1443889	0.413	YES
	Estonia_IA.SG	France_GalloRoman	MEM	0.1436951	0.324	YES
	Croatia_LateAntiquity	Russia_Ingria_IA.SG	MEM	0.1417706	0.402	YES
	Serbia_Sirmium	Sweden_Viking.SG	MEM	0.1382408	0.317	YES
	Serbia_Gepid	Ukraine_Neolithic	MEM	0.134165	0.891	YES
	Italy_Roman	Poland_Weklice_WielbarkCulture_Roman	MEM	0.132398	0.161	YES
	Montenegro_Roman	Russia_Ingria_IA.SG	MEM	0.1316223	0.676	YES
	Italy_RomanImperial	Poland_Weklice_WielbarkCulture_Roman	MEM	0.1310524	0.125	YES
	Lithuania_BA	Serbia_Gepid	MEM	0.1284409	0.308	YES
	Germany_EMedieval.SG	Lithuania_BA	MEM	0.1266062	0.845	YES
	Croatia_Gepidic	Poland_Weklice_WielbarkCulture_Roman	MEM	0.1260828	0.288	YES
	Montenegro_Roman	Poland_Weklice_WielbarkCulture_Roman	MEM	0.1233189	0.431	YES
	Montenegro_Roman	Slovakia_EBA	MEM	0.1226319	0.444	YES
	MMP	Estonia_IA.SG.SG	MEM	0.1214739	0.514	YES
	Croatia_Roman	Poland_Roman	MEM	0.1198649	0.137	YES
	Estonia_IA.SG	Serbia_Gepid	MEM	0.1196786	0.302	YES
	Germany_Hassleben_Germanic	Poland_Weklice_WielbarkCulture_Roman	MEM	0.1182625	0.363	YES
	Lithuania_BA	Slovakia_LaTene_Roman	MEM	0.1174409	0.151	YES
	Croatia_Roman_Imperial	Russia_Ingria_IA.SG	MEM	0.1152939	0.349	YES
	Serbia_Gepid	Slovakia_EBA	MEM	0.1144935	0.296	YES
	Poland_Roman	Slovenia_Emona_Roman	MEM	0.1097654	0.848	YES
	Italy_Roman_Medieval	Poland_Roman	MEM	0.1092694	0.14	YES
	Poland_Roman	Serbia_Roman	MEM	0.1074879	0.866	YES
	Norway_Viking	Slovakia_LaTene_Roman	MEM	0.1073733	0.542	YES
	Italy_RomanImperial	Poland_Roman	MEM	0.1068246	0.085	YES
	Russia_Ingria_IA.SG	Slovenia_Emona_Roman	MEM	0.1066608	0.571	YES
	Croatia_Gepidic	Russia_Ingria_IA.SG	MEM	0.1046146	0.515	YES
	Norway_Viking	Serbia_Sirmium	MEM	0.09866119	0.662	YES
	France_GalloRoman	Norway_Viking	MEM	0.09629387	0.392	YES
	Germany_Hassleben_Germanic	Slovakia_EBA	MEM	0.09112708	0.335	YES
	Austria_Roman	Poland_Roman	MEM	0.0905073	0.324	YES
	Germany_Hassleben_Germanic	Poland_Roman	MEM	0.08816896	0.26	YES
	Lithuania_BA	Serbia_EarlyMedieval_Slavic	MEM	0.08799837	0.293	YES
	Slovakia_LaTene_Roman	Sweden_Viking.SG	MEM	0.08746721	0.41	YES
	NE_Iberia_RomP	Slovakia_EBA	MEM	0.08603541	0.18	YES
	Estonia_IA.SG	Slovakia_LaTene_Roman	MEM	0.08087657	0.206	YES
	Estonia_IA.SG	Hungary_Sarmatian_Transtisza	MEM	0.07986168	0.313	YES
	Slovakia_Germanic_MP	Sweden_Viking.SG	MEM	0.07961968	0.427	YES
	Montenegro_Roman	Ukraine_Neolithic	MEM	0.07884212	0.913	YES
	Austria_Roman	Estonia_IA.SG	MEM	0.07875993	0.706	YES
	Estonia_IA.SG	Slovakia_Germanic_MP	MEM	0.07783347	0.278	YES
	Russia_Davydovskoye_Antiquity	Slovakia_LaTene_Roman	MEM	0.07556896	0.2	YES
	EHG	Slovakia_LaTene_Roman	MEM	0.07368135	0.093	YES
	Germany_Hassleben_Germanic	Lithuania_BA	MEM	0.07340556	0.662	YES
	Poland_Weklice_WielbarkCulture_Roman	Serbia_EarlyMedieval_Slavic	MEM	0.07286166	0.705	YES
	Poland_Weklice_WielbarkCulture_Roman	Venosa	MEM	0.07255891	0.85	YES
	Poland_Roman	Venosa	MEM	0.07225233	0.9	YES
	Russia_Ingria_IA.SG	Serbia_EarlyMedieval_Slavic	MEM	0.07124084	0.51	YES
	Germany_Hassleben_Germanic	Lithuania_Marvele_Roman	MEM	0.07073403	0.638	YES
	Croatia_Roman	Lithuania_Marvele_Roman	MEM	0.07070108	0.437	YES
	Croatia_Roman_Imperial	Poland_Roman	MEM	0.06915988	0.116	YES
	Montenegro_Roman	Poland_Viking.SG	MEM	0.0685361	0.638	YES
	EHG	NE_Iberia_RomP	MEM	0.0682984	0.161	YES
	Collegno	Lithuania_Marvele_Roman	MEM	0.06692645	0.528	YES
	Croatia_Gepidic	Lithuania_Marvele_Roman	MEM	0.06670836	0.576	YES
	Germany_Hassleben_Germanic	Poland_Viking.SG	MEM	0.06609629	0.461	YES
	Estonia_IA.SG	Montenegro_Roman	MEM	0.06576864	0.27	YES
	Norway_Viking	Serbia_Gepid	MEM	0.06402193	0.585	YES
	France_GalloRoman	Poland_Weklice_WielbarkCulture_Roman	MEM	0.06332044	0.415	YES
	Russia_Ingria_IA.SG	Sardinia_RomanImperial	MEM	0.06304245	0.693	YES
	Montenegro_Roman	Poland_Roman	MEM	0.06134965	0.335	YES
	Poland_Roman	Serbia_EarlyMedieval_Slavic	MEM	0.06132992	0.796	YES
	Croatia_LateAntiquity	Poland_Roman	MEM	0.06113867	0.137	YES
	Russia_Ingria_IA.SG	Slovakia_LaTene_Roman	MEM	0.05889418	0.26	YES
	Croatia_Gepidic	Poland_Roman	MEM	0.05817121	0.205	YES
	France_GalloRoman	Poland_Roman	MEM	0.05748432	0.322	YES
	NE_Iberia_c.6-8CE_ES	Poland_Viking.SG	MEM	0.05554373	0.479	YES
	Italy_Roman	Poland_Viking.SG	MEM	0.05487615	0.228	YES
	Russia_Ingria_IA.SG	Serbia_Roman	MEM	0.05456376	0.626	YES
	EHG	Germany_Hassleben_Germanic	MEM	0.05367687	0.141	YES
	NE_Iberia_RomP	Russia_Viking.SG	MEM	0.05280166	0.275	YES
	Austria_Roman	Poland_Viking.SG	MEM	0.05154176	0.59	YES
	Croatia_Roman	Lithuania_BA	MMP	0.7183408	0.873	YES
	Poland_Viking.SG	Slovenia_Emona_Roman	MMP	0.668155	0.008	YES
	Croatia_Roman	Sweden_Viking.SG	MMP	0.6326586	0.775	YES
	Slovenia_Emona_Roman	Sweden_Viking.SG	MMP	0.6143113	0.961	YES
	Russia_Viking.SG	Slovenia_Emona_Roman	MMP	0.6137513	0.037	YES
	Russia_Ingria_IA.SG	Serbia_LateAntiquity	MMP	0.5708157	0.289	YES
	France_LateAntiquity	Slovenia_Emona_Roman	MMP	0.5075704	0.155	YES
	NE_Iberia_RomP	Slovenia_Emona_Roman	MMP	0.5054623	0.219	YES
	Croatia_Roman	Poland_Viking.SG	MMP	0.5020622	0.815	YES
	Serbia_LateAntiquity	Slovakia_Germanic_MP	MMP	0.4884435	0.452	YES
	Germany_Hassleben_Germanic	Slovenia_Emona_Roman	MMP	0.4845741	0.196	YES
	Slovakia_Germanic_MP	Slovenia_Emona_Roman	MMP	0.4590401	0.144	YES
	Croatia_Roman	Russia_Viking.SG	MMP	0.4590062	0.773	YES
	Croatia_Roman	Serbia_Sirmium	MMP	0.4556749	0.481	YES
	Austria_Roman	Slovenia_Emona_Roman	MMP	0.3951751	0.161	YES
	Poland_Roman	Slovenia_Emona_Roman	MMP	0.3910371	0.078	YES
	Montenegro_Roman	Slovenia_Emona_Roman	MMP	0.3859959	0.138	YES
	Russia_MLBA_Sintashta	Slovenia_Emona_Roman	MMP	0.373355	0.058	YES
	Hungary_Sarmatian_Transtisza	Slovenia_Emona_Roman	MMP	0.3720576	0.175	YES
	Norway_Viking	Slovenia_Emona_Roman	MMP	0.3695264	0.071	YES
	Czech_BellBeaker	Slovenia_Emona_Roman	MMP	0.3656056	0.093	YES
	Serbia_Sirmium	Slovenia_Emona_Roman	MMP	0.3637633	0.231	YES
	NE_Iberia_c.6-8CE_ES	Slovenia_Emona_Roman	MMP	0.3626416	0.043	YES
	Estonia_IA.SG.SG	Slovenia_Emona_Roman	MMP	0.3582287	0.038	YES
	Italy_Roman	Serbia_Gepid	MMP	0.3442054	0.392	YES
	Russia_Ingria_IA.SG	Slovenia_Emona_Roman	MMP	0.3434892	0.038	YES
	Germany_EMedieval.SG	Slovenia_Emona_Roman	MMP	0.3350791	0.096	YES
	Germany_Hassleben_Germanic	Italy_Imperial.SG	MMP	0.3158802	0.733	YES
	Croatia_LateAntiquity	Lithuania_BA	MMP	0.3100396	0.974	YES
	Slovenia_Emona_Roman	Szolad	MMP	0.3090955	0.856	YES
	Lithuania_Marvele_Roman	Slovenia_Emona_Roman	MMP	0.3081093	0.054	YES
	Croatia_Gepidic	Slovenia_Emona_Roman	MMP	0.3021907	0.166	YES
	Germany_Hassleben_Germanic	Italy_RomanImperial	MMP	0.2992261	0.736	YES
	Slovenia_Emona_Roman	Ukraine_Neolithic	MMP	0.2938299	0.983	YES
	Croatia_Roman_Imperial	Serbia_Sirmium	MMP	0.276228	0.336	YES
	France_ProtoMerovingien	Slovenia_Emona_Roman	MMP	0.2741833	0.06	YES
	Russia_Davydovskoye_Antiquity	Slovenia_Emona_Roman	MMP	0.2715198	0.024	YES
	Croatia_Roman	Germany_Hassleben_Germanic	MMP	0.269364	0.574	YES
	NE_Iberia_RomP	Serbia_Roman	MMP	0.2581126	0.43	YES
	Germany_Hassleben_Germanic	Venosa	MMP	0.2534684	0.668	YES
	Croatia_LateAntiquity	Serbia_Sirmium	MMP	0.2521478	0.51	YES
	Croatia_LateAntiquity	Germany_Hassleben_Germanic	MMP	0.2495365	0.613	YES
	Germany_Hassleben_Germanic	Serbia_Roman	MMP	0.2467621	0.474	YES
	Croatia_Roman	France_LateAntiquity	MMP	0.2449538	0.642	YES
	France_GalloRoman	Slovenia_Emona_Roman	MMP	0.2440542	0.114	YES
	Lithuania_BA	Slovenia_Emona_Roman	MMP	0.2427781	0.032	YES
	Slovakia_EBA	Slovenia_Emona_Roman	MMP	0.2335251	0.063	YES
	Russia_Bolshoy	Slovenia_Emona_Roman	MMP	0.233184	0.007	YES
	Serbia_LateAntiquity	Slovakia_EBA	MMP	0.2310695	0.614	YES
	Austria_Roman	Croatia_Roman	MMP	0.2268357	0.385	YES
	Germany_EMedieval.SG	Serbia_LateAntiquity	MMP	0.2266506	0.479	YES
	Russia_Viking.SG	Serbia_LateAntiquity	MMP	0.2240839	0.407	YES
	Serbia_Gepid	Serbia_LateAntiquity	MMP	0.2099164	0.607	YES
	Italy_Roman	Lithuania_BA	MMP	0.2080728	0.774	YES
	Norway_Viking	Serbia_LateAntiquity	MMP	0.2039846	0.382	YES
	Serbia_LateAntiquity	Serbia_Sirmium	MMP	0.203315	0.27	YES
	Croatia_Roman	France_ProtoMerovingien	MMP	0.1949133	0.756	YES
	Croatia_LateAntiquity	Poland_Viking.SG	MMP	0.1936748	0.878	YES
	Croatia_LateAntiquity	Sweden_Viking.SG	MMP	0.1907984	0.846	YES
	Italy_Roman	Poland_Viking.SG	MMP	0.18533	0.704	YES
	Austria_Roman	Serbia_LateAntiquity	MMP	0.1831349	0.587	YES
	Italy_Roman	Serbia_Sirmium	MMP	0.1822014	0.287	YES
	Serbia_Roman	Serbia_Sirmium	MMP	0.1821916	0.416	YES
	Russia_MLBA_Sintashta	Serbia_LateAntiquity	MMP	0.1803519	0.322	YES
	Italy_RomanImperial	NE_Iberia_RomP	MMP	0.1723436	0.248	YES
	France_LateAntiquity	Serbia_LateAntiquity	MMP	0.1684126	0.551	YES
	Hungary_Sarmatian_Transtisza	Serbia_LateAntiquity	MMP	0.1671405	0.627	YES
	Croatia_Roman	NE_Iberia_RomP	MMP	0.1661672	0.612	YES
	Slovakia_LaTene_Roman	Slovenia_Emona_Roman	MMP	0.160546	0.049	YES
	Croatia_LateAntiquity	Russia_Ingria_IA.SG	MMP	0.1588667	0.912	YES
	Italy_Roman	Sweden_Viking.SG	MMP	0.1533661	0.656	YES
	Italy_RomanImperial	Serbia_Sirmium	MMP	0.1483098	0.18	YES
	Croatia_Roman	Serbia_Gepid	MMP	0.1478393	0.518	YES
	Croatia_LateAntiquity	Russia_Viking.SG	MMP	0.1437846	0.852	YES
	France_GalloRoman	Serbia_LateAntiquity	MMP	0.138363	0.523	YES
	Croatia_Gepidic	Serbia_LateAntiquity	MMP	0.1299436	0.656	YES
	Croatia_Roman	Hungary_Sarmatian_Transtisza	MMP	0.1291519	0.56	YES
	Italy_RomanImperial	Serbia_Gepid	MMP	0.1258386	0.207	YES
	Croatia_Roman_Imperial	Germany_Hassleben_Germanic	MMP	0.1192522	0.416	YES
	Poland_Roman	Serbia_LateAntiquity	MMP	0.1143719	0.386	YES
	Lithuania_BA	Serbia_Roman	MMP	0.1132225	0.139	YES
	Serbia_Sirmium	Venosa	MMP	0.1054177	0.755	YES
	Germany_Hassleben_Germanic	Italy_Roman	MMP	0.09855424	0.618	YES
	Croatia_LateAntiquity	Montenegro_Roman	MMP	0.09788526	0.705	YES
	Estonia_IA.SG.SG	Serbia_LateAntiquity	MMP	0.09655146	0.279	YES
	Croatia_LateAntiquity	Hungary_Sarmatian_Transtisza	MMP	0.09621011	0.624	YES
	Italy_Imperial.SG	NE_Iberia_RomP	MMP	0.09274351	0.273	YES
	Croatia_Roman	Lithuania_Marvele_Roman	MMP	0.09158048	0.851	YES
	Serbia_Gepid	Serbia_Roman	MMP	0.09090451	0.55	YES
	Serbia_LateAntiquity	Sweden_Viking.SG	MMP	0.08524587	0.613	YES
	Croatia_EarlyMedieval_Avar	NE_Iberia_RomP	MMP	0.08046279	0.889	YES
	Croatia_Roman	Russia_Ingria_IA.SG	MMP	0.07990888	0.865	YES
	Germany_Hassleben_Germanic	Serbia_LateAntiquity	MMP	0.07925609	0.65	YES
	Italy_Roman	Russia_Viking.SG	MMP	0.07701814	0.654	YES
	Collegno	NE_Iberia_RomP	MMP	0.07517052	0.564	YES
	Croatia_Roman	France_GalloRoman	MMP	0.07196259	0.632	YES
	Russia_Davydovskoye_Antiquity	Serbia_LateAntiquity	MMP	0.07075797	0.254	YES
	Croatia_Roman	Slovakia_Germanic_MP	MMP	0.07049679	0.641	YES
	Italy_Imperial.SG	Serbia_Sirmium	MMP	0.07035891	0.19	YES
	Croatia_Roman_Imperial	Lithuania_BA	MMP	0.0673441	0.822	YES
	Croatia_Roman	Poland_Roman	MMP	0.06476891	0.787	YES
	Croatia_Roman	Slovakia_LaTene_Roman	MMP	0.06409247	0.702	YES
	Austria_Roman	Italy_Roman	MMP	0.06175087	0.558	YES
	Serbia_Roman	Sweden_Viking.SG	MMP	0.06133518	0.764	YES
	Croatia_Roman	Ukraine_Neolithic	MMP	0.06085654	0.939	YES
	Croatia_Roman	Montenegro_Roman	MMP	0.0599399	0.649	YES
	Serbia_Gepid	Venosa	MMP	0.05952497	0.713	YES
	Poland_Viking.SG	Serbia_Roman	MMP	0.05911039	0.202	YES
	Croatia_Roman_Imperial	Hungary_Sarmatian_Transtisza	MMP	0.05870501	0.416	YES
	Croatia_Roman_Imperial	Serbia_Gepid	MMP	0.05507844	0.332	YES
	Croatia_Roman_Imperial	Montenegro_Roman	MMP	0.05461811	0.514	YES
	Croatia_LateAntiquity	Serbia_Gepid	MMP	0.05277887	0.73	YES
	Sardinia_RomanImperial	Serbia_Sirmium	MMP	0.05020438	0.196	YES
	Estonia_IA.SG	Russia_Ingria_IA.SG	MEM	0.9982667	-3.951	NO
	Estonia_IA.SG.SG	Russia_Ingria_IA.SG	MEM	0.9982667	-3.951	NO
	Italy_Imperial.SG	Italy_RomanImperial	MEM	0.9741087	15.92	NO
	Italy_Imperial.SG	Italy_RomanImperial	MEM	0.9741087	15.92	NO
	Serbia_Gepid	Szolad	MEM	0.9684243	76.007	NO
	Serbia_Gepid	Szolad	MEM	0.9684243	76.007	NO
	NE_Iberia_c.6-8CE_ES	NE_Iberia_RomP	MEM	0.9553735	-7.657	NO
	NE_Iberia_c.6-8CE_ES	NE_Iberia_RomP	MEM	0.9553735	-7.657	NO
	France_LateAntiquity	NE_Iberia_RomP	MEM	0.9416314	2.539	NO
	France_LateAntiquity	NE_Iberia_RomP	MEM	0.9416314	2.539	NO
	Croatia_Gepidic	Szolad	MEM	0.9278034	-15.467	NO
	Croatia_Gepidic	Szolad	MEM	0.9278034	-15.467	NO
	Serbia_Sirmium	Slovenia_Emona_Roman	MEM	0.9064469	2.427	NO
	Serbia_Sirmium	Slovenia_Emona_Roman	MEM	0.9064469	2.427	NO
	Poland_Viking.SG	Russia_Ingria_IA.SG	MEM	0.8975795	4.183	NO
	Poland_Viking.SG	Russia_Ingria_IA.SG	MEM	0.8975795	4.183	NO
	Lithuania_BA	Poland_Weklice_WielbarkCulture_Roman	MEM	0.8745547	-0.44	NO
	Lithuania_BA	Poland_Weklice_WielbarkCulture_Roman	MEM	0.8745547	-0.44	NO
	Austria_Roman	NE_Iberia_RomP	MEM	0.8658327	2.968	NO
	Austria_Roman	NE_Iberia_RomP	MEM	0.8658327	2.968	NO
	Collegno	Slovakia_Germanic_MP	MEM	0.8462643	-0.691	NO
	Collegno	Slovakia_Germanic_MP	MEM	0.8462643	-0.691	NO
	NE_Iberia_c.6-8CE_ES	Serbia_Gepid	MEM	0.8388695	-1.802	NO
	NE_Iberia_c.6-8CE_ES	Serbia_Gepid	MEM	0.8388695	-1.802	NO
	Austria_Roman	Serbia_Gepid	MEM	0.8370939	2.642	NO
	Austria_Roman	Serbia_Gepid	MEM	0.8370939	2.642	NO
	Serbia_LateAntiquity	Serbia_Sirmium	MEM	0.8342597	-0.575	NO
	Austria_Roman	Serbia_Sirmium	MEM	0.811352	3.306	NO
	Austria_Roman	Serbia_Sirmium	MEM	0.811352	3.306	NO
	Italy_Roman	Slovenia_Emona_Roman	MEM	0.7954686	-1.989	NO
	Italy_Roman	Slovenia_Emona_Roman	MEM	0.7954686	-1.989	NO
	Serbia_EarlyMedieval_Slavic	Serbia_Gepid	MEM	0.7933557	-2.348	NO
	Croatia_Roman	Slovenia_Emona_Roman	MEM	0.775472	-5.368	NO
	Croatia_Roman	Slovenia_Emona_Roman	MEM	0.775472	-5.368	NO
	Collegno	Serbia_Gepid	MEM	0.7704545	-1.632	NO
	Collegno	Serbia_Gepid	MEM	0.7704545	-1.632	NO
	NE_Iberia_c.8-12CE	Serbia_Gepid	MEM	0.7693042	-1.424	NO
	Hungary_Sarmatian_Transtisza	Slovenia_Emona_Roman	MEM	0.7611869	1.926	NO
	Hungary_Sarmatian_Transtisza	Slovenia_Emona_Roman	MEM	0.7611869	1.926	NO
	Hungary_Sarmatian_Transtisza	Serbia_Sirmium	MEM	0.7610518	4.923	NO
	Hungary_Sarmatian_Transtisza	Serbia_Sirmium	MEM	0.7610518	4.923	NO
	France_LateAntiquity	Serbia_Gepid	MEM	0.7552287	4.15	NO
	France_LateAntiquity	Serbia_Gepid	MEM	0.7552287	4.15	NO
	Poland_Roman	Poland_Viking.SG	MEM	0.7519249	2.086	NO
	Poland_Roman	Poland_Viking.SG	MEM	0.7519249	2.086	NO
	Etruscan	NE_Iberia_RomP	MEM	0.7508542	-1.334	NO
	Etruscan	NE_Iberia_RomP	MEM	0.7508542	-1.334	NO
	Croatia_LateAntiquity	Serbia_Gepid	MEM	0.7376967	-1.081	NO
	Croatia_LateAntiquity	Serbia_Gepid	MEM	0.7376967	-1.081	NO
	Italy_Roman	Serbia_Sirmium	MEM	0.735914	-0.645	NO
	Italy_Roman	Serbia_Sirmium	MEM	0.735914	-0.645	NO
	MMP	Serbia_Sirmium	MEM	0.7309812	-1.882	NO
	Austria_Roman	Serbia_EarlyMedieval_Slavic	MEM	0.7204091	2.206	NO
	Croatia_Roman	Hungary_Sarmatian_Transtisza	MEM	0.7145784	-0.667	NO
	Croatia_Roman	Hungary_Sarmatian_Transtisza	MEM	0.7145784	-0.667	NO
	Italy_Roman_Medieval	Venosa	MEM	0.6911477	4.223	NO
	Croatia_Roman_Imperial	Serbia_Gepid	MEM	0.6745652	-0.637	NO
	Croatia_Roman_Imperial	Serbia_Gepid	MEM	0.6745652	-0.637	NO
	France_GalloRoman	NE_Iberia_RomP	MEM	0.6743984	2.732	NO
	France_GalloRoman	NE_Iberia_RomP	MEM	0.6743984	2.732	NO
	Collegno	France_GalloRoman	MEM	0.669895	-0.447	NO
	Collegno	France_GalloRoman	MEM	0.669895	-0.447	NO
	Croatia_Roman_Imperial	Serbia_Sirmium	MEM	0.6605862	-0.713	NO
	Croatia_Roman_Imperial	Serbia_Sirmium	MEM	0.6605862	-0.713	NO
	France_LateAntiquity	NE_Iberia_c.6-8CE_ES	MEM	0.6478433	2.955	NO
	France_LateAntiquity	NE_Iberia_c.6-8CE_ES	MEM	0.6478433	2.955	NO
	Croatia_LateAntiquity	Serbia_Sirmium	MEM	0.637181	-1.072	NO
	Croatia_LateAntiquity	Serbia_Sirmium	MEM	0.637181	-1.072	NO
	Croatia_Roman	Serbia_Sirmium	MEM	0.625537	-0.95	NO
	Croatia_Roman	Serbia_Sirmium	MEM	0.625537	-0.95	NO
	Italy_Roman_Medieval	Serbia_Gepid	MEM	0.6196746	-0.674	NO
	Estonia_IA.SG	Poland_Viking.SG	MEM	0.616215	-0.731	NO
	Estonia_IA.SG.SG	Poland_Viking.SG	MEM	0.616215	-0.731	NO
	Austria_Roman	Etruscan	MEM	0.6158259	1.467	NO
	Austria_Roman	Etruscan	MEM	0.6158259	1.467	NO
	Italy_Roman_Medieval	Slovenia_Emona_Roman	MEM	0.595637	-4.31	NO
	Croatia_Gepidic	Serbia_Gepid	MEM	0.5953599	-5.038	NO
	Croatia_Gepidic	Serbia_Gepid	MEM	0.5953599	-5.038	NO
	Collegno	Serbia_Sirmium	MEM	0.5932334	-1.372	NO
	Collegno	Serbia_Sirmium	MEM	0.5932334	-1.372	NO
	Serbia_Gepid	Slovenia_Emona_Roman	MEM	0.5826526	2.142	NO
	Serbia_Gepid	Slovenia_Emona_Roman	MEM	0.5826526	2.142	NO
	Austria_Roman	Hungary_Sarmatian_Transtisza	MEM	0.5795693	8.531	NO
	Austria_Roman	Hungary_Sarmatian_Transtisza	MEM	0.5795693	8.531	NO
	Croatia_Gepidic	Serbia_EarlyMedieval_Slavic	MEM	0.5716829	9.572	NO
	Italy_Imperial.SG	Slovakia_Germanic_MP	MEM	0.5686985	-0.254	NO
	Italy_Imperial.SG	Slovakia_Germanic_MP	MEM	0.5686985	-0.254	NO
	Italy_Roman_Medieval	Serbia_Roman	MEM	0.5649085	-92.338	NO
	Serbia_Roman	Slovenia_Emona_Roman	MEM	0.5638679	-4.443	NO
	Serbia_Roman	Slovenia_Emona_Roman	MEM	0.5638679	-4.443	NO
	Estonia_IA.SG	Poland_EMA	MEM	0.5612962	-0.348	NO
	France_GalloRoman	France_LateAntiquity	MEM	0.5527165	-20.325	NO
	France_GalloRoman	France_LateAntiquity	MEM	0.5527165	-20.325	NO
	Hungary_Sarmatian_Transtisza	Serbia_Gepid	MEM	0.5494036	-44728.1	NO
	Hungary_Sarmatian_Transtisza	Serbia_Gepid	MEM	0.5494036	-44728.1	NO
	Poland_EMA	Russia_Ingria_IA.SG	MEM	0.5454558	1.548	NO
	Slovakia_Germanic_MP	Venosa	MEM	0.5449973	1.326	NO
	Slovakia_Germanic_MP	Venosa	MEM	0.5449973	1.326	NO
	Italy_Roman	Italy_Roman_Medieval	MEM	0.5414266	-4.808	NO
	Lithuania_BA	Poland_EMA	MEM	0.535596	-0.286	NO
	Lithuania_BA	Russia_Ingria_IA.SG	MEM	0.5254216	-2.366	NO
	Lithuania_BA	Russia_Ingria_IA.SG	MEM	0.5254216	-2.366	NO
	Sardinia_RomanImperial	Serbia_Gepid	MEM	0.5215397	-0.455	NO
	Sardinia_RomanImperial	Serbia_Gepid	MEM	0.5215397	-0.455	NO
	Serbia_Roman	Serbia_Sirmium	MEM	0.5181405	-0.895	NO
	Serbia_Roman	Serbia_Sirmium	MEM	0.5181405	-0.895	NO
	Austria_Roman	NE_Iberia_c.6-8CE_ES	MEM	0.5138419	2.27	NO
	Austria_Roman	NE_Iberia_c.6-8CE_ES	MEM	0.5138419	2.27	NO
	Croatia_Gepidic	Slovakia_Germanic_MP	MEM	0.5129676	-1.387	NO
	Croatia_Gepidic	Slovakia_Germanic_MP	MEM	0.5129676	-1.387	NO
	NE_Iberia_c.8-12CE	NE_Iberia_RomP	MEM	0.5082849	-3.616	NO
	Hungary_Sarmatian_Transtisza	Italy_Roman	MEM	0.5076058	1.451	NO
	Hungary_Sarmatian_Transtisza	Italy_Roman	MEM	0.5076058	1.451	NO
	Croatia_LateAntiquity	Slovenia_Emona_Roman	MEM	0.4996305	-7.298	NO
	Croatia_LateAntiquity	Slovenia_Emona_Roman	MEM	0.4996305	-7.298	NO
	Poland_EMA	Poland_Viking.SG	MEM	0.4897423	2.549	NO
	Italy_Roman	Slovakia_Germanic_MP	MEM	0.478947	-0.335	NO
	Italy_Roman	Slovakia_Germanic_MP	MEM	0.478947	-0.335	NO
	Lithuania_BA	Slovakia_EBA	MEM	0.468745	-0.021	NO
	Lithuania_BA	Slovakia_EBA	MEM	0.468745	-0.021	NO
	Germany_Hassleben_Germanic	Sardinia_RomanImperial	MEM	0.4686975	1.468	NO
	Germany_Hassleben_Germanic	Sardinia_RomanImperial	MEM	0.4686975	1.468	NO
	Croatia_Roman	Italy_Roman_Medieval	MEM	0.4635931	41.252	NO
	Italy_Roman	Venosa	MEM	0.4625961	15.963	NO
	Italy_Roman	Venosa	MEM	0.4625961	15.963	NO
	Austria_Roman	Serbia_LateAntiquity	MEM	0.4624229	1.292	NO
	Austria_Roman	Croatia_Gepidic	MEM	0.4600887	2.363	NO
	Austria_Roman	Croatia_Gepidic	MEM	0.4600887	2.363	NO
	NE_Iberia_RomP	Sardinia_BA	MEM	0.4591022	1.447	NO
	NE_Iberia_RomP	Sardinia_BA	MEM	0.4591022	1.447	NO
	Serbia_Gepid	Serbia_Roman	MEM	0.4588087	1.716	NO
	Serbia_Gepid	Serbia_Roman	MEM	0.4588087	1.716	NO
	Hungary_Sarmatian_Transtisza	Italy_Roman_Medieval	MEM	0.4554584	2025-06-01	NO
	Poland_Viking.SG	Sweden_Viking.SG	MEM	0.4520496	-0.847	NO
	Poland_Viking.SG	Sweden_Viking.SG	MEM	0.4520496	-0.847	NO
	Italy_Roman	Serbia_Gepid	MEM	0.4492329	-0.488	NO
	Italy_Roman	Serbia_Gepid	MEM	0.4492329	-0.488	NO
	Italy_Roman	Serbia_Roman	MEM	0.4448973	-4.627	NO
	Italy_Roman	Serbia_Roman	MEM	0.4448973	-4.627	NO
	EHG	Russia_Ingria_IA.SG	MEM	0.4373131	-0.321	NO
	EHG	Russia_Ingria_IA.SG	MEM	0.4373131	-0.321	NO
	Croatia_Roman	Serbia_Gepid	MEM	0.4360952	-0.727	NO
	Croatia_Roman	Serbia_Gepid	MEM	0.4360952	-0.727	NO
	MMP	Slovenia_Emona_Roman	MEM	0.4355806	9.616	NO
	Lithuania_BA	Poland_Roman	MEM	0.4309012	-0.247	NO
	Lithuania_BA	Poland_Roman	MEM	0.4309012	-0.247	NO
	Serbia_Roman	Slovakia_Germanic_MP	MEM	0.4240966	-0.467	NO
	Serbia_Roman	Slovakia_Germanic_MP	MEM	0.4240966	-0.467	NO
	Serbia_Gepid	Venosa	MEM	0.4212094	1.469	NO
	Serbia_Gepid	Venosa	MEM	0.4212094	1.469	NO
	Austria_Roman	Croatia_LateAntiquity	MEM	0.4185188	1.577	NO
	Austria_Roman	Croatia_LateAntiquity	MEM	0.4185188	1.577	NO
	Etruscan	France_LateAntiquity	MEM	0.4166546	-0.601	NO
	Etruscan	France_LateAntiquity	MEM	0.4166546	-0.601	NO
	Germany_Hassleben_Germanic	Serbia_Gepid	MEM	0.4126563	-281.231	NO
	Germany_Hassleben_Germanic	Serbia_Gepid	MEM	0.4126563	-281.231	NO
	France_GalloRoman	NE_Iberia_c.8-12CE	MEM	0.4052518	2.129	NO
	NE_Iberia_RomP	Sardinia_RomanImperial	MEM	0.4007215	1.608	NO
	NE_Iberia_RomP	Sardinia_RomanImperial	MEM	0.4007215	1.608	NO
	Austria_Roman	Germany_Hassleben_Germanic	MEM	0.3906596	3.431	NO
	Austria_Roman	Germany_Hassleben_Germanic	MEM	0.3906596	3.431	NO
	Austria_Roman	Sardinia_RomanImperial	MEM	0.3903301	1.305	NO
	Austria_Roman	Sardinia_RomanImperial	MEM	0.3903301	1.305	NO
	Austria_Roman	Croatia_Roman_Imperial	MEM	0.3760712	1.402	NO
	Austria_Roman	Croatia_Roman_Imperial	MEM	0.3760712	1.402	NO
	Etruscan	Serbia_Gepid	MEM	0.3522295	-0.704	NO
	Etruscan	Serbia_Gepid	MEM	0.3522295	-0.704	NO
	Germany_Hassleben_Germanic	Serbia_LateAntiquity	MEM	0.3512837	1.439	NO
	Serbia_Gepid	Serbia_Sirmium	MEM	0.3487217	5.868	NO
	Serbia_Gepid	Serbia_Sirmium	MEM	0.3487217	5.868	NO
	Norway_Viking	Russia_Ingria_IA.SG	MEM	0.3468919	1.635	NO
	Norway_Viking	Russia_Ingria_IA.SG	MEM	0.3468919	1.635	NO
	Italy_RomanImperial	Slovakia_Germanic_MP	MEM	0.346388	-0.232	NO
	Italy_RomanImperial	Slovakia_Germanic_MP	MEM	0.346388	-0.232	NO
	Germany_Hassleben_Germanic	NE_Iberia_RomP	MEM	0.3459195	6.077	NO
	Germany_Hassleben_Germanic	NE_Iberia_RomP	MEM	0.3459195	6.077	NO
	Lithuania_BA	Sweden_Viking.SG	MEM	0.342616	-0.215	NO
	Lithuania_BA	Sweden_Viking.SG	MEM	0.342616	-0.215	NO
	NE_Iberia_c.6-8CE_ES	NE_Iberia_c.8-12CE	MEM	0.340758	6.925	NO
	Iberia_BellBeaker	Slovakia_LaTene_Roman	MEM	0.3395863	-0.338	NO
	Iberia_BellBeaker	Slovakia_LaTene_Roman	MEM	0.3395863	-0.338	NO
	Russia_Ingria_IA.SG	Sweden_Viking.SG	MEM	0.3381718	-0.451	NO
	Russia_Ingria_IA.SG	Sweden_Viking.SG	MEM	0.3381718	-0.451	NO
	Hungary_Sarmatian_Transtisza	Serbia_Roman	MEM	0.3374515	1.617	NO
	Hungary_Sarmatian_Transtisza	Serbia_Roman	MEM	0.3374515	1.617	NO
	Montenegro_Roman	Serbia_LateAntiquity	MEM	0.3339554	1.29	NO
	Austria_Roman	NE_Iberia_c.8-12CE	MEM	0.3307196	1.677	NO
	Italy_Imperial.SG	Serbia_Gepid	MEM	0.3296128	-0.368	NO
	Italy_Imperial.SG	Serbia_Gepid	MEM	0.3296128	-0.368	NO
	NE_Iberia_RomP	Serbia_Gepid	MEM	0.3290701	-3.163	NO
	NE_Iberia_RomP	Serbia_Gepid	MEM	0.3290701	-3.163	NO
	Collegno	Montenegro_Roman	MEM	0.3272178	-0.531	NO
	Collegno	Montenegro_Roman	MEM	0.3272178	-0.531	NO
	Sardinia_BA	Slovakia_LaTene_Roman	MEM	0.3204794	-0.201	NO
	Sardinia_BA	Slovakia_LaTene_Roman	MEM	0.3204794	-0.201	NO
	NE_Iberia_RomP	Szolad	MEM	0.320328	-31.978	NO
	NE_Iberia_RomP	Szolad	MEM	0.320328	-31.978	NO
	MMP	Serbia_Gepid	MEM	0.3199284	-1.242	NO
	France_LateAntiquity	NE_Iberia_c.8-12CE	MEM	0.3188742	2.038	NO
	Poland_Roman	Russia_Ingria_IA.SG	MEM	0.3182641	1.304	NO
	Poland_Roman	Russia_Ingria_IA.SG	MEM	0.3182641	1.304	NO
	MMP	Hungary_Sarmatian_Transtisza	MEM	0.3131871	-1.123	NO
	Serbia_EarlyMedieval_Slavic	Szolad	MEM	0.3078318	-10.232	NO
	Collegno	Serbia_EarlyMedieval_Slavic	MEM	0.307505	-1.303	NO
	Croatia_LateAntiquity	Hungary_Sarmatian_Transtisza	MEM	0.3069424	-0.716	NO
	Croatia_LateAntiquity	Hungary_Sarmatian_Transtisza	MEM	0.3069424	-0.716	NO
	Austria_Roman	France_LateAntiquity	MEM	0.3054115	5.74	NO
	Austria_Roman	France_LateAntiquity	MEM	0.3054115	5.74	NO
	Croatia_Roman_Imperial	Slovakia_Germanic_MP	MEM	0.2941517	-0.371	NO
	Croatia_Roman_Imperial	Slovakia_Germanic_MP	MEM	0.2941517	-0.371	NO
	Hungary_Sarmatian_Transtisza	Slovakia_Germanic_MP	MEM	0.2903372	-4.76	NO
	Hungary_Sarmatian_Transtisza	Slovakia_Germanic_MP	MEM	0.2903372	-4.76	NO
	Hungary_Sarmatian_Transtisza	Serbia_LateAntiquity	MEM	0.2893477	1.405	NO
	Lithuania_BA	Poland_Viking.SG	MEM	0.2854323	-0.823	NO
	Lithuania_BA	Poland_Viking.SG	MEM	0.2854323	-0.823	NO
	Germany_Hassleben_Germanic	Serbia_Sirmium	MEM	0.2773375	13.784	NO
	Germany_Hassleben_Germanic	Serbia_Sirmium	MEM	0.2773375	13.784	NO
	Poland_Weklice_WielbarkCulture_Roman	Russia_Ingria_IA.SG	MEM	0.2674703	1.541	NO
	Poland_Weklice_WielbarkCulture_Roman	Russia_Ingria_IA.SG	MEM	0.2674703	1.541	NO
	France_GalloRoman	Serbia_Gepid	MEM	0.2673067	-3.77	NO
	France_GalloRoman	Serbia_Gepid	MEM	0.2673067	-3.77	NO
	Croatia_Gepidic	Croatia_Roman_Imperial	MEM	0.2625599	2.013	NO
	Croatia_Gepidic	Croatia_Roman_Imperial	MEM	0.2625599	2.013	NO
	Croatia_Roman_Imperial	Hungary_Sarmatian_Transtisza	MEM	0.2602979	-0.494	NO
	Croatia_Roman_Imperial	Hungary_Sarmatian_Transtisza	MEM	0.2602979	-0.494	NO
	Italy_Imperial.SG	Italy_Roman_Medieval	MEM	0.2591138	-1.694	NO
	Italy_Roman_Medieval	Montenegro_Roman	MEM	0.255595	-0.395	NO
	Etruscan	Germany_Hassleben_Germanic	MEM	0.2526572	-0.801	NO
	Etruscan	Germany_Hassleben_Germanic	MEM	0.2526572	-0.801	NO
	Italy_Roman_Medieval	Serbia_Sirmium	MEM	0.2472236	-0.841	NO
	Austria_Roman	Slovenia_Emona_Roman	MEM	0.2452438	1.693	NO
	Austria_Roman	Slovenia_Emona_Roman	MEM	0.2452438	1.693	NO
	Poland_Roman	Poland_Weklice_WielbarkCulture_Roman	MEM	0.2438902	2.817	NO
	Poland_Roman	Poland_Weklice_WielbarkCulture_Roman	MEM	0.2438902	2.817	NO
	Sardinia_RomanImperial	Serbia_Sirmium	MEM	0.2371209	-0.512	NO
	Sardinia_RomanImperial	Serbia_Sirmium	MEM	0.2371209	-0.512	NO
	Italy_RomanImperial	Serbia_Gepid	MEM	0.2307804	-0.3	NO
	Italy_RomanImperial	Serbia_Gepid	MEM	0.2307804	-0.3	NO
	Serbia_Sirmium	Venosa	MEM	0.2217106	1.565	NO
	Serbia_Sirmium	Venosa	MEM	0.2217106	1.565	NO
	France_GalloRoman	Italy_Roman	MEM	0.2122102	1.43	NO
	France_GalloRoman	Italy_Roman	MEM	0.2122102	1.43	NO
	Montenegro_Roman	Slovenia_Emona_Roman	MEM	0.210398	1.584	NO
	Montenegro_Roman	Slovenia_Emona_Roman	MEM	0.210398	1.584	NO
	Croatia_Gepidic	Croatia_LateAntiquity	MEM	0.206691	2.719	NO
	Croatia_Gepidic	Croatia_LateAntiquity	MEM	0.206691	2.719	NO
	Austria_Roman	Slovakia_Germanic_MP	MEM	0.2020726	-22.282	NO
	Austria_Roman	Slovakia_Germanic_MP	MEM	0.2020726	-22.282	NO
	Russia_Viking.SG	Sweden_Viking.SG	MEM	0.2012365	-65.966	NO
	Russia_Viking.SG	Sweden_Viking.SG	MEM	0.2012365	-65.966	NO
	Serbia_Sirmium	Slovakia_Germanic_MP	MEM	0.2002002	-2.032	NO
	Serbia_Sirmium	Slovakia_Germanic_MP	MEM	0.2002002	-2.032	NO
	MMP	Croatia_Roman	MEM	0.1991912	3.809	NO
	Serbia_Roman	Venosa	MEM	0.1983499	4.353	NO
	Serbia_Roman	Venosa	MEM	0.1983499	4.353	NO
	Croatia_Roman	Slovakia_Germanic_MP	MEM	0.1979549	-0.469	NO
	Croatia_Roman	Slovakia_Germanic_MP	MEM	0.1979549	-0.469	NO
	Croatia_Roman	Italy_Roman	MEM	0.197868	5.014	NO
	Croatia_Roman	Italy_Roman	MEM	0.197868	5.014	NO
	NE_Iberia_RomP	Serbia_EarlyMedieval_Slavic	MEM	0.1894044	5.794	NO
	Poland_EMA	Poland_Roman	MEM	0.1881723	-2.675	NO
	MMP	Serbia_LateAntiquity	MEM	0.1828367	2.262	NO
	Croatia_Gepidic	NE_Iberia_c.8-12CE	MEM	0.1755174	3.467	NO
	Italy_RomanImperial	Italy_Roman_Medieval	MEM	0.1749198	-1.543	NO
	France_GalloRoman	Serbia_EarlyMedieval_Slavic	MEM	0.173703	2.268	NO
	NE_Iberia_RomP	Serbia_Sirmium	MEM	0.1719283	-15.065	NO
	NE_Iberia_RomP	Serbia_Sirmium	MEM	0.1719283	-15.065	NO
	Germany_Hassleben_Germanic	Sardinia_BA	MEM	0.1616368	1.321	NO
	Germany_Hassleben_Germanic	Sardinia_BA	MEM	0.1616368	1.321	NO
	Croatia_Roman	Montenegro_Roman	MEM	0.1583117	-0.437	NO
	Croatia_Roman	Montenegro_Roman	MEM	0.1583117	-0.437	NO
	NE_Iberia_c.8-12CE	Szolad	MEM	0.1554187	-2.608	NO
	Serbia_Gepid	Slovakia_Germanic_MP	MEM	0.153991	-3.474	NO
	Serbia_Gepid	Slovakia_Germanic_MP	MEM	0.153991	-3.474	NO
	Lithuania_Marvele_Roman	Poland_Viking.SG	MEM	0.152143	-0.895	NO
	Lithuania_Marvele_Roman	Poland_Viking.SG	MEM	0.152143	-0.895	NO
	Slovakia_Germanic_MP	Slovenia_Emona_Roman	MEM	0.1519054	1.595	NO
	Slovakia_Germanic_MP	Slovenia_Emona_Roman	MEM	0.1519054	1.595	NO
	Serbia_Gepid	Slovakia_LaTene_Roman	MEM	0.1491821	-1.744	NO
	Serbia_Gepid	Slovakia_LaTene_Roman	MEM	0.1491821	-1.744	NO
	Lithuania_Marvele_Roman	Russia_Ingria_IA.SG	MEM	0.1469791	-3.093	NO
	Lithuania_Marvele_Roman	Russia_Ingria_IA.SG	MEM	0.1469791	-3.093	NO
	Estonia_IA.SG	Norway_Viking	MEM	0.1435777	-0.409	NO
	Estonia_IA.SG.SG	Norway_Viking	MEM	0.1435777	-0.409	NO
	France_GalloRoman	Slovakia_LaTene_Roman	MEM	0.1418323	-2.293	NO
	France_GalloRoman	Slovakia_LaTene_Roman	MEM	0.1418323	-2.293	NO
	France_LateAntiquity	Serbia_EarlyMedieval_Slavic	MEM	0.1415984	2.683	NO
	Collegno	Germany_EMedieval.SG	MEM	0.1403565	-0.371	NO
	Italy_Roman_Medieval	Slovakia_Germanic_MP	MEM	0.1403216	-0.419	NO
	Croatia_LateAntiquity	Italy_Roman_Medieval	MEM	0.1398682	10.761	NO
	Estonia_IA.SG	Sweden_Viking.SG	MEM	0.1386334	-0.218	NO
	Estonia_IA.SG.SG	Sweden_Viking.SG	MEM	0.1386334	-0.218	NO
	Lithuania_Marvele_Roman	Poland_Weklice_WielbarkCulture_Roman	MEM	0.1359895	-0.429	NO
	Lithuania_Marvele_Roman	Poland_Weklice_WielbarkCulture_Roman	MEM	0.1359895	-0.429	NO
	Croatia_Roman_Imperial	Slovenia_Emona_Roman	MEM	0.1347918	-2.371	NO
	Croatia_Roman_Imperial	Slovenia_Emona_Roman	MEM	0.1347918	-2.371	NO
	Lithuania_BA	Norway_Viking	MEM	0.1347322	-0.312	NO
	Lithuania_BA	Norway_Viking	MEM	0.1347322	-0.312	NO
	Russia_Ingria_IA.SG	Russia_Viking.SG	MEM	0.1345953	-0.343	NO
	Russia_Ingria_IA.SG	Russia_Viking.SG	MEM	0.1345953	-0.343	NO
	Russia_Ingria_IA.SG	Slovakia_EBA	MEM	0.1331287	-0.321	NO
	Russia_Ingria_IA.SG	Slovakia_EBA	MEM	0.1331287	-0.321	NO
	Germany_EMedieval.SG	Serbia_Gepid	MEM	0.1283767	1.978	NO
	Norway_Viking	Poland_Viking.SG	MEM	0.1278163	3.162	NO
	Norway_Viking	Poland_Viking.SG	MEM	0.1278163	3.162	NO
	Hungary_Sarmatian_Transtisza	Venosa	MEM	0.1277969	2025-04-01	NO
	Hungary_Sarmatian_Transtisza	Venosa	MEM	0.1277969	2025-04-01	NO
	Sardinia_RomanImperial	Slovakia_LaTene_Roman	MEM	0.12533	-0.247	NO
	Sardinia_RomanImperial	Slovakia_LaTene_Roman	MEM	0.12533	-0.247	NO
	Italy_Imperial.SG	Montenegro_Roman	MEM	0.1248297	-0.229	NO
	Italy_Imperial.SG	Montenegro_Roman	MEM	0.1248297	-0.229	NO
	Collegno	NE_Iberia_RomP	MEM	0.1244108	-1.294	NO
	Collegno	NE_Iberia_RomP	MEM	0.1244108	-1.294	NO
	Serbia_LateAntiquity	Slovenia_Emona_Roman	MEM	0.1240326	-1.577	NO
	Italy_Roman	Montenegro_Roman	MEM	0.1208614	-0.331	NO
	Italy_Roman	Montenegro_Roman	MEM	0.1208614	-0.331	NO
	MMP	Austria_Roman	MEM	0.1204219	-0.789	NO
	Estonia_IA.SG	Poland_Weklice_WielbarkCulture_Roman	MEM	0.1157299	-0.355	NO
	Estonia_IA.SG.SG	Poland_Weklice_WielbarkCulture_Roman	MEM	0.1157299	-0.355	NO
	France_ProtoMerovingien	Serbia_Gepid	MEM	0.1126177	2.453	NO
	Etruscan	France_GalloRoman	MEM	0.1111934	-0.545	NO
	Etruscan	France_GalloRoman	MEM	0.1111934	-0.545	NO
	Croatia_LateAntiquity	Croatia_Roman_Imperial	MEM	0.1105853	4.77	NO
	Croatia_LateAntiquity	Croatia_Roman_Imperial	MEM	0.1105853	4.77	NO
	Germany_Hassleben_Germanic	Hungary_Sarmatian_Transtisza	MEM	0.1091069	-5.141	NO
	Germany_Hassleben_Germanic	Hungary_Sarmatian_Transtisza	MEM	0.1091069	-5.141	NO
	Croatia_Gepidic	Hungary_Sarmatian_Transtisza	MEM	0.1072153	-1.944	NO
	Croatia_Gepidic	Hungary_Sarmatian_Transtisza	MEM	0.1072153	-1.944	NO
	Russia_Viking.SG	Slovakia_EBA	MEM	0.1025261	5.117	NO
	Russia_Viking.SG	Slovakia_EBA	MEM	0.1025261	5.117	NO
	France_GalloRoman	NE_Iberia_c.6-8CE_ES	MEM	0.1019662	2.008	NO
	France_GalloRoman	NE_Iberia_c.6-8CE_ES	MEM	0.1019662	2.008	NO
	EHG	Poland_Weklice_WielbarkCulture_Roman	MEM	0.1016511	-0.098	NO
	EHG	Poland_Weklice_WielbarkCulture_Roman	MEM	0.1016511	-0.098	NO
	Montenegro_Roman	Serbia_Gepid	MEM	0.1006736	22.253	NO
	Montenegro_Roman	Serbia_Gepid	MEM	0.1006736	22.253	NO
	Austria_Roman	Szolad	MEM	0.1004688	2.41	NO
	Austria_Roman	Szolad	MEM	0.1004688	2.41	NO
	France_LateAntiquity	Sardinia_BA	MEM	0.09938209	1.251	NO
	France_LateAntiquity	Sardinia_BA	MEM	0.09938209	1.251	NO
	Sardinia_BA	Serbia_Gepid	MEM	0.09562301	-0.253	NO
	Sardinia_BA	Serbia_Gepid	MEM	0.09562301	-0.253	NO
	Etruscan	Slovakia_LaTene_Roman	MEM	0.09418366	-0.382	NO
	Etruscan	Slovakia_LaTene_Roman	MEM	0.09418366	-0.382	NO
	Croatia_Gepidic	Italy_Roman_Medieval	MEM	0.09250325	2.192	NO
	Montenegro_Roman	Serbia_Roman	MEM	0.09145654	1.41	NO
	Montenegro_Roman	Serbia_Roman	MEM	0.09145654	1.41	NO
	Estonia_IA.SG	Poland_Roman	MEM	0.09106615	-0.222	NO
	Estonia_IA.SG.SG	Poland_Roman	MEM	0.09106615	-0.222	NO
	Hungary_Sarmatian_Transtisza	Montenegro_Roman	MEM	0.09044898	-3.796	NO
	Hungary_Sarmatian_Transtisza	Montenegro_Roman	MEM	0.09044898	-3.796	NO
	Croatia_LateAntiquity	Slovakia_Germanic_MP	MEM	0.09007291	-0.487	NO
	Croatia_LateAntiquity	Slovakia_Germanic_MP	MEM	0.09007291	-0.487	NO
	Norway_Viking	Poland_Roman	MEM	0.08999377	-1.932	NO
	Norway_Viking	Poland_Roman	MEM	0.08999377	-1.932	NO
	France_LateAntiquity	Szolad	MEM	0.08904674	3.192	NO
	France_LateAntiquity	Szolad	MEM	0.08904674	3.192	NO
	France_GalloRoman	Szolad	MEM	0.08821447	2.817	NO
	France_GalloRoman	Szolad	MEM	0.08821447	2.817	NO
	Italy_Imperial.SG	Serbia_Sirmium	MEM	0.08559813	-0.394	NO
	Italy_Imperial.SG	Serbia_Sirmium	MEM	0.08559813	-0.394	NO
	Estonia_IA.SG	Russia_Viking.SG	MEM	0.0838822	-0.238	NO
	Estonia_IA.SG.SG	Russia_Viking.SG	MEM	0.0838822	-0.238	NO
	Austria_Roman	Serbia_Roman	MEM	0.08269876	1.476	NO
	Austria_Roman	Serbia_Roman	MEM	0.08269876	1.476	NO
	Croatia_Roman_Imperial	Italy_Roman	MEM	0.08247206	19.612	NO
	Croatia_Roman_Imperial	Italy_Roman	MEM	0.08247206	19.612	NO
	Serbia_Gepid	Serbia_LateAntiquity	MEM	0.08245326	1.598	NO
	Austria_Roman	Croatia_Roman	MEM	0.08035142	1.495	NO
	Austria_Roman	Croatia_Roman	MEM	0.08035142	1.495	NO
	Poland_EMA	Poland_Weklice_WielbarkCulture_Roman	MEM	0.07988202	-172.548	NO
	Slovenia_Emona_Roman	Venosa	MEM	0.07873081	2.672	NO
	Slovenia_Emona_Roman	Venosa	MEM	0.07873081	2.672	NO
	Croatia_LateAntiquity	Montenegro_Roman	MEM	0.0778589	-0.465	NO
	Croatia_LateAntiquity	Montenegro_Roman	MEM	0.0778589	-0.465	NO
	MMP	Montenegro_Roman	MEM	0.07779639	-0.635	NO
	Iberia_BellBeaker	NE_Iberia_RomP	MEM	0.07595091	-0.87	NO
	Iberia_BellBeaker	NE_Iberia_RomP	MEM	0.07595091	-0.87	NO
	MMP	Croatia_LateAntiquity	MEM	0.07484925	4.836	NO
	France_GalloRoman	Germany_Hassleben_Germanic	MEM	0.07351245	6.279	NO
	France_GalloRoman	Germany_Hassleben_Germanic	MEM	0.07351245	6.279	NO
	Serbia_EarlyMedieval_Slavic	Serbia_Sirmium	MEM	0.07218433	-4.508	NO
	Croatia_Gepidic	Venosa	MEM	0.07103536	1.742	NO
	Croatia_Gepidic	Venosa	MEM	0.07103536	1.742	NO
	France_GalloRoman	Serbia_Sirmium	MEM	0.07027596	4.534	NO
	France_GalloRoman	Serbia_Sirmium	MEM	0.07027596	4.534	NO
	Montenegro_Roman	Serbia_Sirmium	MEM	0.06822291	2.615	NO
	Montenegro_Roman	Serbia_Sirmium	MEM	0.06822291	2.615	NO
	France_GalloRoman	Slovakia_Germanic_MP	MEM	0.06726285	-5.76	NO
	France_GalloRoman	Slovakia_Germanic_MP	MEM	0.06726285	-5.76	NO
	Poland_Viking.SG	Poland_Weklice_WielbarkCulture_Roman	MEM	0.06605549	-1.445	NO
	Poland_Viking.SG	Poland_Weklice_WielbarkCulture_Roman	MEM	0.06605549	-1.445	NO
	NE_Iberia_RomP	Slovakia_LaTene_Roman	MEM	0.06524666	-1.301	NO
	NE_Iberia_RomP	Slovakia_LaTene_Roman	MEM	0.06524666	-1.301	NO
	Austria_Roman	Collegno	MEM	0.06496306	1.589	NO
	Austria_Roman	Collegno	MEM	0.06496306	1.589	NO
	MMP	Slovakia_Germanic_MP	MEM	0.06475842	-0.674	NO
	Croatia_Gepidic	France_GalloRoman	MEM	0.06458762	-1.633	NO
	Croatia_Gepidic	France_GalloRoman	MEM	0.06458762	-1.633	NO
	Austria_Roman	Italy_Roman	MEM	0.06454984	1.351	NO
	Austria_Roman	Italy_Roman	MEM	0.06454984	1.351	NO
	Croatia_Roman_Imperial	Italy_Roman_Medieval	MEM	0.06274118	-6.329	NO
	Poland_Roman	Ukraine_Neolithic	MEM	0.05818586	1.054	NO
	Poland_Roman	Ukraine_Neolithic	MEM	0.05818586	1.054	NO
	Croatia_Gepidic	France_LateAntiquity	MEM	0.05702944	-2.007	NO
	Croatia_Gepidic	France_LateAntiquity	MEM	0.05702944	-2.007	NO
	France_ProtoMerovingien	Sweden_Viking.SG	MEM	0.05665255	2.757	NO
	Etruscan	Serbia_Sirmium	MEM	0.05540874	-0.843	NO
	Etruscan	Serbia_Sirmium	MEM	0.05540874	-0.843	NO
	Lithuania_BA	Russia_Viking.SG	MEM	0.0550591	-0.168	NO
	Lithuania_BA	Russia_Viking.SG	MEM	0.0550591	-0.168	NO
	Montenegro_Roman	Venosa	MEM	0.05478774	1.292	NO
	Montenegro_Roman	Venosa	MEM	0.05478774	1.292	NO
	France_ProtoMerovingien	Poland_Viking.SG	MEM	0.05466362	2025-06-01	NO
	EHG	Estonia_IA.SG	MEM	0.05423863	-0.44	NO
	EHG	Estonia_IA.SG.SG	MEM	0.05423863	-0.44	NO
	Hungary_LateAvar	Hungary_MiddleAvar	MEM	0.05317522	-18.036	NO
	Hungary_LateAvar	Hungary_MiddleAvar	MEM	0.05317522	-18.036	NO
	Collegno	France_ProtoMerovingien	MEM	0.05233133	-0.188	NO
	Italy_RomanImperial	Montenegro_Roman	MEM	0.05223906	-0.204	NO
	Italy_RomanImperial	Montenegro_Roman	MEM	0.05223906	-0.204	NO
	Croatia_Roman_Imperial	Montenegro_Roman	MEM	0.05193586	-0.333	NO
	Croatia_Roman_Imperial	Montenegro_Roman	MEM	0.05193586	-0.333	NO
	Russia_MLBA_Sintashta	Russia_Viking.SG	MEM	0.05145449	-0.339	NO
	Russia_MLBA_Sintashta	Russia_Viking.SG	MEM	0.05145449	-0.339	NO
	Croatia_Gepidic	Serbia_Sirmium	MEM	0.05103686	-4.18	NO
	Croatia_Gepidic	Serbia_Sirmium	MEM	0.05103686	-4.18	NO
	Estonia_IA.SG	Slovakia_EBA	MEM	0.05048663	-0.306	NO
	Estonia_IA.SG.SG	Slovakia_EBA	MEM	0.05048663	-0.306	NO
	Russia_Davydovskoye_Antiquity	Serbia_Gepid	MEM	0.04988399	0.221	NO
	Russia_Davydovskoye_Antiquity	Serbia_Gepid	MEM	0.04988399	0.221	NO
	Austria_Roman	Venosa	MEM	0.04902404	1.325	NO
	Austria_Roman	Venosa	MEM	0.04902404	1.325	NO
	Austria_Roman	France_GalloRoman	MEM	0.04838535	6.365	NO
	Austria_Roman	France_GalloRoman	MEM	0.04838535	6.365	NO
	Germany_Hassleben_Germanic	Sweden_Viking.SG	MEM	0.04814771	0.293	NO
	Germany_Hassleben_Germanic	Sweden_Viking.SG	MEM	0.04814771	0.293	NO
	Lithuania_Marvele_Roman	Poland_Roman	MEM	0.04791913	-0.229	NO
	Lithuania_Marvele_Roman	Poland_Roman	MEM	0.04791913	-0.229	NO
	Italy_Imperial.SG	Poland_Viking.SG	MEM	0.04787638	0.191	NO
	Italy_Imperial.SG	Poland_Viking.SG	MEM	0.04787638	0.191	NO
	Russia_Viking.SG	Serbia_Gepid	MEM	0.04720191	0.476	NO
	Russia_Viking.SG	Serbia_Gepid	MEM	0.04720191	0.476	NO
	Italy_Roman	Russia_Ingria_IA.SG	MEM	0.04696147	0.322	NO
	Italy_Roman	Russia_Ingria_IA.SG	MEM	0.04696147	0.322	NO
	France_LateAntiquity	Poland_Weklice_WielbarkCulture_Roman	MEM	0.04638307	0.385	NO
	France_LateAntiquity	Poland_Weklice_WielbarkCulture_Roman	MEM	0.04638307	0.385	NO
	Iberia_BellBeaker	Serbia_Gepid	MEM	0.04601435	-0.398	NO
	Iberia_BellBeaker	Serbia_Gepid	MEM	0.04601435	-0.398	NO
	NE_Iberia_RomP	Poland_Viking.SG	MEM	0.04590421	0.513	NO
	NE_Iberia_RomP	Poland_Viking.SG	MEM	0.04590421	0.513	NO
	Croatia_Gepidic	Serbia_Roman	MEM	0.04522161	2.255	NO
	Croatia_Gepidic	Serbia_Roman	MEM	0.04522161	2.255	NO
	Serbia_Sirmium	Slovakia_LaTene_Roman	MEM	0.04427662	-1.211	NO
	Serbia_Sirmium	Slovakia_LaTene_Roman	MEM	0.04427662	-1.211	NO
	France_GalloRoman	Poland_EMA	MEM	0.04415534	0.394	NO
	Poland_Viking.SG	Russia_Viking.SG	MEM	0.04414328	-0.718	NO
	Poland_Viking.SG	Russia_Viking.SG	MEM	0.04414328	-0.718	NO
	Lithuania_Marvele_Roman	Poland_EMA	MEM	0.04339504	-0.375	NO
	Poland_Viking.SG	Slovakia_EBA	MEM	0.04307489	-0.777	NO
	Poland_Viking.SG	Slovakia_EBA	MEM	0.04307489	-0.777	NO
	Estonia_IA.SG	Germany_Hassleben_Germanic	MEM	0.04285443	0.353	NO
	Estonia_IA.SG.SG	Germany_Hassleben_Germanic	MEM	0.04285443	0.353	NO
	France_ProtoMerovingien	Russia_Viking.SG	MEM	0.04258205	1.195	NO
	Poland_Weklice_WielbarkCulture_Roman	Slovakia_LaTene_Roman	MEM	0.04227837	0.518	NO
	Poland_Weklice_WielbarkCulture_Roman	Slovakia_LaTene_Roman	MEM	0.04227837	0.518	NO
	Austria_Roman	EHG	MEM	0.04156199	0.894	NO
	Austria_Roman	EHG	MEM	0.04156199	0.894	NO
	Collegno	Hungary_Sarmatian_Transtisza	MEM	0.04147184	-0.818	NO
	Collegno	Hungary_Sarmatian_Transtisza	MEM	0.04147184	-0.818	NO
	Germany_Hassleben_Germanic	Slovakia_LaTene_Roman	MEM	0.04129663	-1.484	NO
	Germany_Hassleben_Germanic	Slovakia_LaTene_Roman	MEM	0.04129663	-1.484	NO
	Croatia_LateAntiquity	France_GalloRoman	MEM	0.04081568	-0.572	NO
	Croatia_LateAntiquity	France_GalloRoman	MEM	0.04081568	-0.572	NO
	Etruscan	Russia_Ingria_IA.SG	MEM	0.04036025	0.377	NO
	Etruscan	Russia_Ingria_IA.SG	MEM	0.04036025	0.377	NO
	NE_Iberia_c.8-12CE	Slovakia_LaTene_Roman	MEM	0.04007941	-0.484	NO
	Estonia_IA.SG	NE_Iberia_RomP	MEM	0.03996181	0.363	NO
	Estonia_IA.SG.SG	NE_Iberia_RomP	MEM	0.03996181	0.363	NO
	France_LateAntiquity	Poland_Viking.SG	MEM	0.03971627	0.533	NO
	France_LateAntiquity	Poland_Viking.SG	MEM	0.03971627	0.533	NO
	Croatia_Roman_Imperial	France_GalloRoman	MEM	0.03902503	-0.424	NO
	Croatia_Roman_Imperial	France_GalloRoman	MEM	0.03902503	-0.424	NO
	Italy_RomanImperial	Serbia_Sirmium	MEM	0.03862254	-0.373	NO
	Italy_RomanImperial	Serbia_Sirmium	MEM	0.03862254	-0.373	NO
	Montenegro_Roman	Slovakia_Germanic_MP	MEM	0.03830355	-28.965	NO
	Montenegro_Roman	Slovakia_Germanic_MP	MEM	0.03830355	-28.965	NO
	Lithuania_Marvele_Roman	Slovenia_Emona_Roman	MEM	0.03824246	0.524	NO
	Lithuania_Marvele_Roman	Slovenia_Emona_Roman	MEM	0.03824246	0.524	NO
	Slovakia_EBA	Sweden_Viking.SG	MEM	0.03749838	29.194	NO
	Slovakia_EBA	Sweden_Viking.SG	MEM	0.03749838	29.194	NO
	Poland_Weklice_WielbarkCulture_Roman	Ukraine_Neolithic	MEM	0.03749131	1.083	NO
	Poland_Weklice_WielbarkCulture_Roman	Ukraine_Neolithic	MEM	0.03749131	1.083	NO
	MMP	Croatia_Roman_Imperial	MEM	0.03688983	2.625	NO
	Norway_Viking	Sweden_Viking.SG	MEM	0.03627809	-1.836	NO
	Norway_Viking	Sweden_Viking.SG	MEM	0.03627809	-1.836	NO
	Lithuania_BA	Serbia_LateAntiquity	MEM	0.03605106	0.658	NO
	France_GalloRoman	Montenegro_Roman	MEM	0.0358303	-4.796	NO
	France_GalloRoman	Montenegro_Roman	MEM	0.0358303	-4.796	NO
	France_GalloRoman	Sardinia_RomanImperial	MEM	0.03533688	1.313	NO
	France_GalloRoman	Sardinia_RomanImperial	MEM	0.03533688	1.313	NO
	Croatia_Roman_Imperial	Serbia_EarlyMedieval_Slavic	MEM	0.03512882	-1.08	NO
	NE_Iberia_c.8-12CE	Serbia_Sirmium	MEM	0.03500921	-2.138	NO
	France_GalloRoman	Hungary_Sarmatian_Transtisza	MEM	0.03472264	11.585	NO
	France_GalloRoman	Hungary_Sarmatian_Transtisza	MEM	0.03472264	11.585	NO
	Poland_Viking.SG	Serbia_EarlyMedieval_Slavic	MEM	0.03451231	0.497	NO
	Hungary_Sarmatian_Transtisza	Sardinia_RomanImperial	MEM	0.03425989	1.338	NO
	Hungary_Sarmatian_Transtisza	Sardinia_RomanImperial	MEM	0.03425989	1.338	NO
	Germany_Hassleben_Germanic	Poland_EMA	MEM	0.03394918	0.355	NO
	Croatia_Roman	Poland_Viking.SG	MEM	0.03394168	0.276	NO
	Croatia_Roman	Poland_Viking.SG	MEM	0.03394168	0.276	NO
	France_GalloRoman	Sardinia_BA	MEM	0.03365202	1.232	NO
	France_GalloRoman	Sardinia_BA	MEM	0.03365202	1.232	NO
	MMP	Norway_Viking	MEM	0.03323746	0.245	NO
	NE_Iberia_RomP	Poland_Roman	MEM	0.03254539	0.235	NO
	NE_Iberia_RomP	Poland_Roman	MEM	0.03254539	0.235	NO
	Etruscan	Poland_Weklice_WielbarkCulture_Roman	MEM	0.03230934	0.179	NO
	Etruscan	Poland_Weklice_WielbarkCulture_Roman	MEM	0.03230934	0.179	NO
	EHG	Norway_Viking	MEM	0.03220597	-0.099	NO
	EHG	Norway_Viking	MEM	0.03220597	-0.099	NO
	NE_Iberia_RomP	Serbia_LateAntiquity	MEM	0.03193594	1.665	NO
	Montenegro_Roman	Sweden_Viking.SG	MEM	0.03188023	0.492	NO
	Montenegro_Roman	Sweden_Viking.SG	MEM	0.03188023	0.492	NO
	Austria_Roman	Sardinia_BA	MEM	0.03183963	2025-02-01	NO
	Austria_Roman	Sardinia_BA	MEM	0.03183963	2025-02-01	NO
	France_GalloRoman	Slovenia_Emona_Roman	MEM	0.03114277	1.737	NO
	France_GalloRoman	Slovenia_Emona_Roman	MEM	0.03114277	1.737	NO
	Lithuania_Marvele_Roman	Montenegro_Roman	MEM	0.03110263	0.27	NO
	Lithuania_Marvele_Roman	Montenegro_Roman	MEM	0.03110263	0.27	NO
	Austria_Roman	Slovakia_LaTene_Roman	MEM	0.03092113	-6.011	NO
	Austria_Roman	Slovakia_LaTene_Roman	MEM	0.03092113	-6.011	NO
	Collegno	France_LateAntiquity	MEM	0.03087049	-0.782	NO
	Collegno	France_LateAntiquity	MEM	0.03087049	-0.782	NO
	France_LateAntiquity	Germany_Hassleben_Germanic	MEM	0.0301304	6.705	NO
	France_LateAntiquity	Germany_Hassleben_Germanic	MEM	0.0301304	6.705	NO
	Croatia_Gepidic	NE_Iberia_c.6-8CE_ES	MEM	0.0295277	11.294	NO
	Croatia_Gepidic	NE_Iberia_c.6-8CE_ES	MEM	0.0295277	11.294	NO
	NE_Iberia_c.6-8CE_ES	Russia_Viking.SG	MEM	0.02927125	0.208	NO
	NE_Iberia_c.6-8CE_ES	Russia_Viking.SG	MEM	0.02927125	0.208	NO
	Italy_Roman_Medieval	Poland_EMA	MEM	0.02920531	0.178	NO
	Croatia_LateAntiquity	Serbia_EarlyMedieval_Slavic	MEM	0.02895515	-1.853	NO
	Lithuania_BA	Montenegro_Roman	MEM	0.02849501	0.192	NO
	Lithuania_BA	Montenegro_Roman	MEM	0.02849501	0.192	NO
	MMP	Sweden_Viking.SG	MEM	0.02846643	0.197	NO
	Hungary_Sarmatian_Transtisza	Sweden_Viking.SG	MEM	0.02841708	0.357	NO
	Hungary_Sarmatian_Transtisza	Sweden_Viking.SG	MEM	0.02841708	0.357	NO
	Estonia_IA.SG	Lithuania_BA	MEM	0.02811662	17.891	NO
	Estonia_IA.SG.SG	Lithuania_BA	MEM	0.02811662	17.891	NO
	Poland_Weklice_WielbarkCulture_Roman	Szolad	MEM	0.02810402	0.703	NO
	Poland_Weklice_WielbarkCulture_Roman	Szolad	MEM	0.02810402	0.703	NO
	Poland_Roman	Slovakia_LaTene_Roman	MEM	0.02800972	0.673	NO
	Poland_Roman	Slovakia_LaTene_Roman	MEM	0.02800972	0.673	NO
	Poland_Viking.SG	Slovakia_LaTene_Roman	MEM	0.02764517	0.394	NO
	Poland_Viking.SG	Slovakia_LaTene_Roman	MEM	0.02764517	0.394	NO
	Poland_EMA	Slovenia_Emona_Roman	MEM	0.02753378	0.798	NO
	Russia_Davydovskoye_Antiquity	Slovakia_EBA	MEM	0.02740222	-0.19	NO
	Russia_Davydovskoye_Antiquity	Slovakia_EBA	MEM	0.02740222	-0.19	NO
	Croatia_Roman	Poland_EMA	MEM	0.02696539	0.18	NO
	Croatia_Roman	Serbia_LateAntiquity	MEM	0.02693104	3.71	NO
	Lithuania_BA	Lithuania_Marvele_Roman	MEM	0.02655846	-100.677	NO
	Lithuania_BA	Lithuania_Marvele_Roman	MEM	0.02655846	-100.677	NO
	Italy_RomanImperial	Poland_Viking.SG	MEM	0.02651322	0.179	NO
	Italy_RomanImperial	Poland_Viking.SG	MEM	0.02651322	0.179	NO
	Croatia_Gepidic	Germany_EMedieval.SG	MEM	0.02651015	-0.614	NO
	EHG	Poland_Roman	MEM	0.02635906	-0.055	NO
	EHG	Poland_Roman	MEM	0.02635906	-0.055	NO
	Germany_Hassleben_Germanic	Norway_Viking	MEM	0.02597379	0.363	NO
	Germany_Hassleben_Germanic	Norway_Viking	MEM	0.02597379	0.363	NO
	France_GalloRoman	Russia_Ingria_IA.SG	MEM	0.02589126	0.59	NO
	France_GalloRoman	Russia_Ingria_IA.SG	MEM	0.02589126	0.59	NO
	Poland_Viking.SG	Serbia_Roman	MEM	0.02509041	0.734	NO
	Poland_Viking.SG	Serbia_Roman	MEM	0.02509041	0.734	NO
	Russia_Bolshoy	Slovakia_LaTene_Roman	MEM	0.02502286	0.083	NO
	Russia_Bolshoy	Slovakia_LaTene_Roman	MEM	0.02502286	0.083	NO
	NE_Iberia_c.6-8CE_ES	Serbia_EarlyMedieval_Slavic	MEM	0.02484098	15.612	NO
	Lithuania_Marvele_Roman	NE_Iberia_RomP	MEM	0.02408501	0.353	NO
	Lithuania_Marvele_Roman	NE_Iberia_RomP	MEM	0.02408501	0.353	NO
	NE_Iberia_c.8-12CE	Poland_Roman	MEM	0.02385257	0.153	NO
	Croatia_Gepidic	NE_Iberia_RomP	MEM	0.023851	-16.038	NO
	Croatia_Gepidic	NE_Iberia_RomP	MEM	0.023851	-16.038	NO
	EHG	Poland_Viking.SG	MEM	0.02353043	-0.158	NO
	EHG	Poland_Viking.SG	MEM	0.02353043	-0.158	NO
	Slovakia_Germanic_MP	Szolad	MEM	0.02352154	2.103	NO
	Slovakia_Germanic_MP	Szolad	MEM	0.02352154	2.103	NO
	EHG	Montenegro_Roman	MEM	0.02347901	0.096	NO
	EHG	Montenegro_Roman	MEM	0.02347901	0.096	NO
	Serbia_Sirmium	Slovakia_EBA	MEM	0.02330306	0.257	NO
	Serbia_Sirmium	Slovakia_EBA	MEM	0.02330306	0.257	NO
	Hungary_Sarmatian_Transtisza	Lithuania_BA	MEM	0.02299363	0.729	NO
	Hungary_Sarmatian_Transtisza	Lithuania_BA	MEM	0.02299363	0.729	NO
	France_LateAntiquity	Slovakia_LaTene_Roman	MEM	0.02272658	-2.535	NO
	France_LateAntiquity	Slovakia_LaTene_Roman	MEM	0.02272658	-2.535	NO
	MMP	France_GalloRoman	MEM	0.02264235	-0.842	NO
	Serbia_LateAntiquity	Slovakia_LaTene_Roman	MEM	0.02246025	-0.224	NO
	Hungary_Sarmatian_Transtisza	Ukraine_Neolithic	MEM	0.02222799	0.893	NO
	Hungary_Sarmatian_Transtisza	Ukraine_Neolithic	MEM	0.02222799	0.893	NO
	France_LateAntiquity	Sardinia_RomanImperial	MEM	0.02173352	1.336	NO
	France_LateAntiquity	Sardinia_RomanImperial	MEM	0.02173352	1.336	NO
	Germany_EMedieval.SG	Slovakia_Germanic_MP	MEM	0.02164672	3.249	NO
	Croatia_Gepidic	Italy_Roman	MEM	0.02136383	1.88	NO
	Croatia_Gepidic	Italy_Roman	MEM	0.02136383	1.88	NO
	Italy_Roman	Poland_Roman	MEM	0.02120864	0.102	NO
	Italy_Roman	Poland_Roman	MEM	0.02120864	0.102	NO
	NE_Iberia_RomP	Norway_Viking	MEM	0.02110668	0.326	NO
	NE_Iberia_RomP	Norway_Viking	MEM	0.02110668	0.326	NO
	France_GalloRoman	Serbia_Roman	MEM	0.02099953	1.487	NO
	France_GalloRoman	Serbia_Roman	MEM	0.02099953	1.487	NO
	Italy_Roman_Medieval	Russia_Ingria_IA.SG	MEM	0.02080835	0.403	NO
	Poland_Roman	Sardinia_RomanImperial	MEM	0.02064169	0.918	NO
	Poland_Roman	Sardinia_RomanImperial	MEM	0.02064169	0.918	NO
	Collegno	Germany_Hassleben_Germanic	MEM	0.02058931	-1.356	NO
	Collegno	Germany_Hassleben_Germanic	MEM	0.02058931	-1.356	NO
	France_LateAntiquity	Sweden_Viking.SG	MEM	0.02029623	0.353	NO
	France_LateAntiquity	Sweden_Viking.SG	MEM	0.02029623	0.353	NO
	Montenegro_Roman	Poland_EMA	MEM	0.0202506	0.43	NO
	NE_Iberia_c.6-8CE_ES	Slovakia_EBA	MEM	0.02022555	0.072	NO
	NE_Iberia_c.6-8CE_ES	Slovakia_EBA	MEM	0.02022555	0.072	NO
	Germany_Hassleben_Germanic	Russia_Viking.SG	MEM	0.02014131	0.286	NO
	Germany_Hassleben_Germanic	Russia_Viking.SG	MEM	0.02014131	0.286	NO
	Poland_Roman	Sweden_Viking.SG	MEM	0.01976124	-6.942	NO
	Poland_Roman	Sweden_Viking.SG	MEM	0.01976124	-6.942	NO
	Russia_Ingria_IA.SG	Ukraine_Neolithic	MEM	0.0197256	1.243	NO
	Russia_Ingria_IA.SG	Ukraine_Neolithic	MEM	0.0197256	1.243	NO
	Hungary_Sarmatian_Transtisza	Italy_Imperial.SG	MEM	0.0194101	1.288	NO
	Hungary_Sarmatian_Transtisza	Italy_Imperial.SG	MEM	0.0194101	1.288	NO
	France_GalloRoman	Italy_Imperial.SG	MEM	0.0193708	1.235	NO
	France_GalloRoman	Italy_Imperial.SG	MEM	0.0193708	1.235	NO
	France_LateAntiquity	Poland_EMA	MEM	0.01920659	0.387	NO
	Russia_Bolshoy	Slovakia_EBA	MEM	0.0188507	-0.061	NO
	Russia_Bolshoy	Slovakia_EBA	MEM	0.0188507	-0.061	NO
	MMP	Italy_Roman	MEM	0.0188088	2.492	NO
	Slovakia_EBA	Slovakia_LaTene_Roman	MEM	0.0187235	0.642	NO
	Slovakia_EBA	Slovakia_LaTene_Roman	MEM	0.0187235	0.642	NO
	Poland_Roman	Szolad	MEM	0.01852757	0.799	NO
	Poland_Roman	Szolad	MEM	0.01852757	0.799	NO
	Germany_EMedieval.SG	Montenegro_Roman	MEM	0.01792119	3.649	NO
	Italy_Roman_Medieval	Lithuania_BA	MEM	0.01779977	0.477	NO
	Croatia_Gepidic	Poland_EMA	MEM	0.01767864	0.277	NO
	Poland_EMA	Slovakia_LaTene_Roman	MEM	0.01743446	0.521	NO
	Russia_Ingria_IA.SG	Szolad	MEM	0.01685023	0.468	NO
	Russia_Ingria_IA.SG	Szolad	MEM	0.01685023	0.468	NO
	NE_Iberia_c.8-12CE	Russia_Ingria_IA.SG	MEM	0.0168145	0.455	NO
	France_LateAntiquity	Poland_Roman	MEM	0.01627423	0.276	NO
	France_LateAntiquity	Poland_Roman	MEM	0.01627423	0.276	NO
	Croatia_Gepidic	Slovenia_Emona_Roman	MEM	0.01623142	3.19	NO
	Croatia_Gepidic	Slovenia_Emona_Roman	MEM	0.01623142	3.19	NO
	Croatia_Roman_Imperial	Poland_Viking.SG	MEM	0.01618048	0.24	NO
	Croatia_Roman_Imperial	Poland_Viking.SG	MEM	0.01618048	0.24	NO
	Croatia_Roman_Imperial	Lithuania_Marvele_Roman	MEM	0.01586515	0.399	NO
	Croatia_Roman_Imperial	Lithuania_Marvele_Roman	MEM	0.01586515	0.399	NO
	Czech_BellBeaker	Serbia_Gepid	MEM	0.01586349	3.655	NO
	Czech_BellBeaker	Serbia_Gepid	MEM	0.01586349	3.655	NO
	Poland_Viking.SG	Sardinia_RomanImperial	MEM	0.01579902	0.795	NO
	Poland_Viking.SG	Sardinia_RomanImperial	MEM	0.01579902	0.795	NO
	MMP	Slovakia_EBA	MEM	0.01556299	0.188	NO
	Italy_Roman_Medieval	Lithuania_Marvele_Roman	MEM	0.0154902	0.447	NO
	Croatia_Roman_Imperial	Poland_EMA	MEM	0.01531061	0.16	NO
	Lithuania_Marvele_Roman	Serbia_Roman	MEM	0.01520982	0.574	NO
	Lithuania_Marvele_Roman	Serbia_Roman	MEM	0.01520982	0.574	NO
	Hungary_Sarmatian_Transtisza	Norway_Viking	MEM	0.01499091	0.395	NO
	Hungary_Sarmatian_Transtisza	Norway_Viking	MEM	0.01499091	0.395	NO
	Russia_Davydovskoye_Antiquity	Russia_Viking.SG	MEM	0.01485868	-0.16	NO
	Russia_Davydovskoye_Antiquity	Russia_Viking.SG	MEM	0.01485868	-0.16	NO
	France_ProtoMerovingien	NE_Iberia_c.6-8CE_ES	MEM	0.01485678	2.548	NO
	Montenegro_Roman	Norway_Viking	MEM	0.01478407	0.451	NO
	Montenegro_Roman	Norway_Viking	MEM	0.01478407	0.451	NO
	Croatia_LateAntiquity	Lithuania_Marvele_Roman	MEM	0.01470493	0.452	NO
	Croatia_LateAntiquity	Lithuania_Marvele_Roman	MEM	0.01470493	0.452	NO
	Croatia_LateAntiquity	NE_Iberia_RomP	MEM	0.01464517	-1.151	NO
	Croatia_LateAntiquity	NE_Iberia_RomP	MEM	0.01464517	-1.151	NO
	France_GalloRoman	Slovakia_EBA	MEM	0.01413808	0.302	NO
	France_GalloRoman	Slovakia_EBA	MEM	0.01413808	0.302	NO
	Hungary_Sarmatian_Transtisza	Serbia_EarlyMedieval_Slavic	MEM	0.01406547	2.706	NO
	Italy_Roman	Slovakia_EBA	MEM	0.01401422	0.085	NO
	Italy_Roman	Slovakia_EBA	MEM	0.01401422	0.085	NO
	EHG	France_LateAntiquity	MEM	0.01389858	0.117	NO
	EHG	France_LateAntiquity	MEM	0.01389858	0.117	NO
	NE_Iberia_c.6-8CE_ES	Russia_Ingria_IA.SG	MEM	0.01389294	0.543	NO
	NE_Iberia_c.6-8CE_ES	Russia_Ingria_IA.SG	MEM	0.01389294	0.543	NO
	Italy_Roman	NE_Iberia_RomP	MEM	0.01379518	-0.647	NO
	Italy_Roman	NE_Iberia_RomP	MEM	0.01379518	-0.647	NO
	Austria_Roman	Sweden_Viking.SG	MEM	0.01368891	0.417	NO
	Austria_Roman	Sweden_Viking.SG	MEM	0.01368891	0.417	NO
	France_LateAntiquity	Russia_Viking.SG	MEM	0.01353146	0.34	NO
	France_LateAntiquity	Russia_Viking.SG	MEM	0.01353146	0.34	NO
	Croatia_LateAntiquity	Poland_EMA	MEM	0.01349202	0.189	NO
	Croatia_Roman	France_GalloRoman	MEM	0.01348473	-0.5	NO
	Croatia_Roman	France_GalloRoman	MEM	0.01348473	-0.5	NO
	Etruscan	Poland_Viking.SG	MEM	0.01346786	0.261	NO
	Etruscan	Poland_Viking.SG	MEM	0.01346786	0.261	NO
	Russia_Bolshoy	Serbia_Gepid	MEM	0.01318863	0.086	NO
	Russia_Bolshoy	Serbia_Gepid	MEM	0.01318863	0.086	NO
	Germany_Hassleben_Germanic	Montenegro_Roman	MEM	0.01316202	-1.507	NO
	Germany_Hassleben_Germanic	Montenegro_Roman	MEM	0.01316202	-1.507	NO
	France_LateAntiquity	Serbia_LateAntiquity	MEM	0.01314821	1.267	NO
	Austria_Roman	Montenegro_Roman	MEM	0.01308937	-8.486	NO
	Austria_Roman	Montenegro_Roman	MEM	0.01308937	-8.486	NO
	EHG	Poland_EMA	MEM	0.01300619	-0.089	NO
	MMP	Germany_Hassleben_Germanic	MEM	0.01297166	-1.413	NO
	Germany_EMedieval.SG	Poland_Weklice_WielbarkCulture_Roman	MEM	0.0126663	0.52	NO
	Collegno	Italy_Roman	MEM	0.01229658	2.553	NO
	Collegno	Italy_Roman	MEM	0.01229658	2.553	NO
	Austria_Roman	Italy_Roman_Medieval	MEM	0.01221333	1.47	NO
	Norway_Viking	Slovakia_EBA	MEM	0.01204392	-2.381	NO
	Norway_Viking	Slovakia_EBA	MEM	0.01204392	-2.381	NO
	Russia_Ingria_IA.SG	Venosa	MEM	0.01192399	0.695	NO
	Russia_Ingria_IA.SG	Venosa	MEM	0.01192399	0.695	NO
	Etruscan	NE_Iberia_c.6-8CE_ES	MEM	0.01187644	-1.138	NO
	Etruscan	NE_Iberia_c.6-8CE_ES	MEM	0.01187644	-1.138	NO
	Austria_Roman	Norway_Viking	MEM	0.01187441	0.437	NO
	Austria_Roman	Norway_Viking	MEM	0.01187441	0.437	NO
	Hungary_EarlyAvar	Hungary_MiddleLateAvar	MEM	0.01185733	12.69	NO
	Hungary_EarlyAvar	Hungary_MiddleLateAvar	MEM	0.01185733	12.69	NO
	NE_Iberia_c.8-12CE	Sweden_Viking.SG	MEM	0.01173978	0.227	NO
	Serbia_EarlyMedieval_Slavic	Slovakia_Germanic_MP	MEM	0.01161192	-0.955	NO
	Slovakia_EBA	Ukraine_Neolithic	MEM	0.01155264	1.051	NO
	Slovakia_EBA	Ukraine_Neolithic	MEM	0.01155264	1.051	NO
	Etruscan	Poland_Roman	MEM	0.01153935	0.107	NO
	Etruscan	Poland_Roman	MEM	0.01153935	0.107	NO
	Hungary_Sarmatian_Transtisza	NE_Iberia_RomP	MEM	0.01153089	3.92	NO
	Hungary_Sarmatian_Transtisza	NE_Iberia_RomP	MEM	0.01153089	3.92	NO
	Austria_Roman	Russia_Viking.SG	MEM	0.01148187	0.405	NO
	Austria_Roman	Russia_Viking.SG	MEM	0.01148187	0.405	NO
	Serbia_EarlyMedieval_Slavic	Sweden_Viking.SG	MEM	0.0114592	0.332	NO
	Germany_EMedieval.SG	Poland_Viking.SG	MEM	0.01139313	0.684	NO
	France_LateAntiquity	Serbia_Sirmium	MEM	0.01132703	4.324	NO
	France_LateAntiquity	Serbia_Sirmium	MEM	0.01132703	4.324	NO
	Croatia_LateAntiquity	Italy_Roman	MEM	0.01124911	2025-05-04	NO
	Croatia_LateAntiquity	Italy_Roman	MEM	0.01124911	2025-05-04	NO
	Hungary_Sarmatian_Transtisza	Slovakia_EBA	MEM	0.01123821	0.306	NO
	Hungary_Sarmatian_Transtisza	Slovakia_EBA	MEM	0.01123821	0.306	NO
	Collegno	Croatia_Gepidic	MEM	0.01116988	-2.209	NO
	Collegno	Croatia_Gepidic	MEM	0.01116988	-2.209	NO
	Lithuania_Marvele_Roman	Slovakia_EBA	MEM	0.01113864	-0.16	NO
	Lithuania_Marvele_Roman	Slovakia_EBA	MEM	0.01113864	-0.16	NO
	Sardinia_RomanImperial	Serbia_LateAntiquity	MEM	0.01071945	-25.178	NO
	Croatia_LateAntiquity	Poland_Viking.SG	MEM	0.01060964	0.281	NO
	Croatia_LateAntiquity	Poland_Viking.SG	MEM	0.01060964	0.281	NO
	France_GalloRoman	Lithuania_Marvele_Roman	MEM	0.01048268	0.703	NO
	France_GalloRoman	Lithuania_Marvele_Roman	MEM	0.01048268	0.703	NO
	Poland_EMA	Serbia_Roman	MEM	0.01045409	0.826	NO
	Collegno	Slovakia_EBA	MEM	0.01036629	0.068	NO
	Collegno	Slovakia_EBA	MEM	0.01036629	0.068	NO
	Poland_Viking.SG	Venosa	MEM	0.01034978	0.784	NO
	Poland_Viking.SG	Venosa	MEM	0.01034978	0.784	NO
	Poland_Viking.SG	Slovenia_Emona_Roman	MEM	0.01033603	0.678	NO
	Poland_Viking.SG	Slovenia_Emona_Roman	MEM	0.01033603	0.678	NO
	France_LateAntiquity	France_ProtoMerovingien	MEM	0.01030395	-5.723	NO
	Italy_Roman	Lithuania_BA	MEM	0.01030038	0.402	NO
	Italy_Roman	Lithuania_BA	MEM	0.01030038	0.402	NO
	Russia_MLBA_Sintashta	Serbia_Gepid	MEM	0.009957536	0.28	NO
	Russia_MLBA_Sintashta	Serbia_Gepid	MEM	0.009957536	0.28	NO
	Poland_Roman	Slovakia_EBA	MEM	0.009886566	4.311	NO
	Poland_Roman	Slovakia_EBA	MEM	0.009886566	4.311	NO
	Serbia_EarlyMedieval_Slavic	Slovakia_LaTene_Roman	MEM	0.009816072	-0.712	NO
	Italy_Roman_Medieval	Russia_Viking.SG	MEM	0.009716181	0.09	NO
	MMP	EHG	MEM	0.009580442	0.784	NO
	France_GalloRoman	Serbia_LateAntiquity	MEM	0.009560533	1.248	NO
	Slovakia_EBA	Slovakia_Germanic_MP	MEM	0.009554714	0.622	NO
	Slovakia_EBA	Slovakia_Germanic_MP	MEM	0.009554714	0.622	NO
	Russia_Viking.SG	Serbia_Sirmium	MEM	0.009515742	0.71	NO
	Russia_Viking.SG	Serbia_Sirmium	MEM	0.009515742	0.71	NO
	NE_Iberia_RomP	Sweden_Viking.SG	MEM	0.009498875	0.366	NO
	NE_Iberia_RomP	Sweden_Viking.SG	MEM	0.009498875	0.366	NO
	France_GalloRoman	Venosa	MEM	0.009472145	1.354	NO
	France_GalloRoman	Venosa	MEM	0.009472145	1.354	NO
	MMP	NE_Iberia_RomP	MEM	0.009232543	-1.973	NO
	Collegno	Venosa	MEM	0.009223373	2.461	NO
	Collegno	Venosa	MEM	0.009223373	2.461	NO
	Hungary_Sarmatian_Transtisza	Italy_RomanImperial	MEM	0.009195682	1.274	NO
	Hungary_Sarmatian_Transtisza	Italy_RomanImperial	MEM	0.009195682	1.274	NO
	Collegno	NE_Iberia_c.6-8CE_ES	MEM	0.009185332	-1.318	NO
	Collegno	NE_Iberia_c.6-8CE_ES	MEM	0.009185332	-1.318	NO
	EHG	Serbia_LateAntiquity	MEM	0.009016996	0.34	NO
	Slovakia_LaTene_Roman	Slovenia_Emona_Roman	MEM	0.009008164	1.417	NO
	Slovakia_LaTene_Roman	Slovenia_Emona_Roman	MEM	0.009008164	1.417	NO
	Poland_Viking.SG	Ukraine_Neolithic	MEM	0.008938298	1.127	NO
	Poland_Viking.SG	Ukraine_Neolithic	MEM	0.008938298	1.127	NO
	Serbia_EarlyMedieval_Slavic	Slovakia_EBA	MEM	0.008934402	0.08	NO
	Italy_Imperial.SG	Slovenia_Emona_Roman	MEM	0.008900762	-1.087	NO
	Italy_Imperial.SG	Slovenia_Emona_Roman	MEM	0.008900762	-1.087	NO
	MMP	Serbia_Roman	MEM	0.008653735	3.508	NO
	NE_Iberia_c.6-8CE_ES	Sweden_Viking.SG	MEM	0.008601788	0.255	NO
	NE_Iberia_c.6-8CE_ES	Sweden_Viking.SG	MEM	0.008601788	0.255	NO
	EHG	Slovakia_EBA	MEM	0.008515311	-0.056	NO
	EHG	Slovakia_EBA	MEM	0.008515311	-0.056	NO
	Croatia_Roman_Imperial	NE_Iberia_RomP	MEM	0.008436951	-0.66	NO
	Croatia_Roman_Imperial	NE_Iberia_RomP	MEM	0.008436951	-0.66	NO
	Collegno	Slovakia_LaTene_Roman	MEM	0.008418514	-0.299	NO
	Collegno	Slovakia_LaTene_Roman	MEM	0.008418514	-0.299	NO
	Poland_EMA	Serbia_EarlyMedieval_Slavic	MEM	0.008172171	0.73	NO
	Collegno	Poland_Viking.SG	MEM	0.008095824	0.32	NO
	Collegno	Poland_Viking.SG	MEM	0.008095824	0.32	NO
	France_LateAntiquity	Iberia_BellBeaker	MEM	0.007845584	1.401	NO
	France_LateAntiquity	Iberia_BellBeaker	MEM	0.007845584	1.401	NO
	Norway_Viking	Slovakia_Germanic_MP	MEM	0.007814636	0.53	NO
	Norway_Viking	Slovakia_Germanic_MP	MEM	0.007814636	0.53	NO
	Russia_Viking.SG	Sardinia_BA	MEM	0.007778636	0.924	NO
	Russia_Viking.SG	Sardinia_BA	MEM	0.007778636	0.924	NO
	Italy_Roman	Lithuania_Marvele_Roman	MEM	0.007747073	0.382	NO
	Italy_Roman	Lithuania_Marvele_Roman	MEM	0.007747073	0.382	NO
	Italy_Roman_Medieval	Sweden_Viking.SG	MEM	0.007724959	0.162	NO
	Germany_EMedieval.SG	Italy_Imperial.SG	MEM	0.007723556	1.132	NO
	Italy_Roman_Medieval	Serbia_EarlyMedieval_Slavic	MEM	0.007686681	-1.157	NO
	Serbia_LateAntiquity	Slovakia_Germanic_MP	MEM	0.00742223	-0.221	NO
	France_ProtoMerovingien	Slovakia_EBA	MEM	0.00732962	0.181	NO
	Austria_Roman	Lithuania_BA	MEM	0.007251157	0.773	NO
	Austria_Roman	Lithuania_BA	MEM	0.007251157	0.773	NO
	Poland_Weklice_WielbarkCulture_Roman	Sweden_Viking.SG	MEM	0.007193576	-6.634	NO
	Poland_Weklice_WielbarkCulture_Roman	Sweden_Viking.SG	MEM	0.007193576	-6.634	NO
	Montenegro_Roman	NE_Iberia_RomP	MEM	0.00718869	2.213	NO
	Montenegro_Roman	NE_Iberia_RomP	MEM	0.00718869	2.213	NO
	Austria_Roman	Slovakia_EBA	MEM	0.007076646	0.334	NO
	Austria_Roman	Slovakia_EBA	MEM	0.007076646	0.334	NO
	Italy_Roman_Medieval	Slovakia_EBA	MEM	0.006875727	0.09	NO
	Poland_Weklice_WielbarkCulture_Roman	Slovakia_EBA	MEM	0.006874974	-1.228	NO
	Poland_Weklice_WielbarkCulture_Roman	Slovakia_EBA	MEM	0.006874974	-1.228	NO
	Croatia_Roman	Slovakia_EBA	MEM	0.006556599	0.119	NO
	Croatia_Roman	Slovakia_EBA	MEM	0.006556599	0.119	NO
	Serbia_Sirmium	Szolad	MEM	0.006508595	5.246	NO
	Serbia_Sirmium	Szolad	MEM	0.006508595	5.246	NO
	Germany_Hassleben_Germanic	Slovenia_Emona_Roman	MEM	0.006389727	2.106	NO
	Germany_Hassleben_Germanic	Slovenia_Emona_Roman	MEM	0.006389727	2.106	NO
	Croatia_Gepidic	Montenegro_Roman	MEM	0.006299549	-1.004	NO
	Croatia_Gepidic	Montenegro_Roman	MEM	0.006299549	-1.004	NO
	MMP	Russia_Viking.SG	MEM	0.006295274	0.167	NO
	Hungary_Sarmatian_Transtisza	Russia_Viking.SG	MEM	0.006294904	0.312	NO
	Hungary_Sarmatian_Transtisza	Russia_Viking.SG	MEM	0.006294904	0.312	NO
	Croatia_Roman	Serbia_Roman	MEM	0.006246821	36	NO
	Croatia_Roman	Serbia_Roman	MEM	0.006246821	36	NO
	Norway_Viking	Slovenia_Emona_Roman	MEM	0.005901714	0.784	NO
	Norway_Viking	Slovenia_Emona_Roman	MEM	0.005901714	0.784	NO
	Norway_Viking	Russia_Viking.SG	MEM	0.005867216	-1.167	NO
	Norway_Viking	Russia_Viking.SG	MEM	0.005867216	-1.167	NO
	Czech_BellBeaker	France_ProtoMerovingien	MEM	0.005793734	37.308	NO
	MMP	Lithuania_BA	MEM	0.005744038	0.524	NO
	NE_Iberia_c.8-12CE	Russia_Viking.SG	MEM	0.005648908	0.211	NO
	DanubeTisza_early	Slovakia_EBA	MEM	0.005367002	-0.025	NO
	DanubeTisza_early	Slovakia_EBA	MEM	0.005367002	-0.025	NO
	Russia_Viking.SG	Serbia_EarlyMedieval_Slavic	MEM	0.005324571	0.713	NO
	Germany_EMedieval.SG	Venosa	MEM	0.005292043	1.165	NO
	Slovakia_EBA	Slovenia_Emona_Roman	MEM	0.005187103	0.855	NO
	Slovakia_EBA	Slovenia_Emona_Roman	MEM	0.005187103	0.855	NO
	Norway_Viking	Poland_Weklice_WielbarkCulture_Roman	MEM	0.005179418	-25.291	NO
	Norway_Viking	Poland_Weklice_WielbarkCulture_Roman	MEM	0.005179418	-25.291	NO
	France_ProtoMerovingien	NE_Iberia_RomP	MEM	0.00513647	-8.423	NO
	EHG	Hungary_Sarmatian_Transtisza	MEM	0.005123851	0.119	NO
	EHG	Hungary_Sarmatian_Transtisza	MEM	0.005123851	0.119	NO
	Germany_EMedieval.SG	Lithuania_Marvele_Roman	MEM	0.00510691	0.8	NO
	Italy_Roman	Poland_EMA	MEM	0.00510224	0.142	NO
	Sardinia_RomanImperial	Slovakia_EBA	MEM	0.005078819	0.083	NO
	Sardinia_RomanImperial	Slovakia_EBA	MEM	0.005078819	0.083	NO
	France_GalloRoman	Italy_RomanImperial	MEM	0.005056918	1.222	NO
	France_GalloRoman	Italy_RomanImperial	MEM	0.005056918	1.222	NO
	Sardinia_BA	Slovakia_EBA	MEM	0.004942	0.06	NO
	Sardinia_BA	Slovakia_EBA	MEM	0.004942	0.06	NO
	Croatia_LateAntiquity	Serbia_LateAntiquity	MEM	0.004877319	2.907	NO
	Poland_EMA	Slovakia_EBA	MEM	0.004830017	-1.295	NO
	Lithuania_Marvele_Roman	Serbia_LateAntiquity	MEM	0.004791716	0.645	NO
	Slovenia_Emona_Roman	Sweden_Viking.SG	MEM	0.004789834	0.178	NO
	Slovenia_Emona_Roman	Sweden_Viking.SG	MEM	0.004789834	0.178	NO
	France_LateAntiquity	Norway_Viking	MEM	0.004746157	0.404	NO
	France_LateAntiquity	Norway_Viking	MEM	0.004746157	0.404	NO
	Hungary_EarlyAvar	Slovakia_EBA	MEM	0.004745879	-0.053	NO
	Hungary_EarlyAvar	Slovakia_EBA	MEM	0.004745879	-0.053	NO
	Lithuania_BA	NE_Iberia_RomP	MEM	0.004705016	0.298	NO
	Lithuania_BA	NE_Iberia_RomP	MEM	0.004705016	0.298	NO
	Germany_EMedieval.SG	Poland_Roman	MEM	0.0046901	0.399	NO
	Hungary_MiddleLateAvar	Slovakia_EBA	MEM	0.004688405	-0.048	NO
	Hungary_MiddleLateAvar	Slovakia_EBA	MEM	0.004688405	-0.048	NO
	Hungary_MiddleAvar	Slovakia_EBA	MEM	0.004652453	-0.063	NO
	Hungary_MiddleAvar	Slovakia_EBA	MEM	0.004652453	-0.063	NO
	EHG	Sweden_Viking.SG	MEM	0.004635218	-0.061	NO
	EHG	Sweden_Viking.SG	MEM	0.004635218	-0.061	NO
	Lithuania_BA	NE_Iberia_c.8-12CE	MEM	0.004565726	0.44	NO
	Russia_Viking.SG	Sardinia_RomanImperial	MEM	0.004531012	0.915	NO
	Russia_Viking.SG	Sardinia_RomanImperial	MEM	0.004531012	0.915	NO
	Russia_MLBA_Sintashta	Slovakia_EBA	MEM	0.004401352	-0.205	NO
	Russia_MLBA_Sintashta	Slovakia_EBA	MEM	0.004401352	-0.205	NO
	Croatia_Gepidic	Croatia_Roman	MEM	0.004363271	2.261	NO
	Croatia_Gepidic	Croatia_Roman	MEM	0.004363271	2.261	NO
	Hungary_EMiddleAvar	Slovakia_EBA	MEM	0.004361949	-0.084	NO
	Hungary_EMiddleAvar	Slovakia_EBA	MEM	0.004361949	-0.084	NO
	DanubeTisza_late	Slovakia_EBA	MEM	0.004351466	-0.03	NO
	DanubeTisza_late	Slovakia_EBA	MEM	0.004351466	-0.03	NO
	MMP	Croatia_Gepidic	MEM	0.004328466	-3.376	NO
	Croatia_Gepidic	Italy_Imperial.SG	MEM	0.004295725	1.525	NO
	Croatia_Gepidic	Italy_Imperial.SG	MEM	0.004295725	1.525	NO
	Collegno	NE_Iberia_c.8-12CE	MEM	0.004271895	-5.002	NO
	Poland_Viking.SG	Szolad	MEM	0.004255011	0.577	NO
	Poland_Viking.SG	Szolad	MEM	0.004255011	0.577	NO
	Etruscan	Russia_Viking.SG	MEM	0.004189795	0.118	NO
	Etruscan	Russia_Viking.SG	MEM	0.004189795	0.118	NO
	Etruscan	Slovakia_EBA	MEM	0.004085701	0.096	NO
	Etruscan	Slovakia_EBA	MEM	0.004085701	0.096	NO
	Russia_Viking.SG	Slovakia_Germanic_MP	MEM	0.004063106	0.582	NO
	Russia_Viking.SG	Slovakia_Germanic_MP	MEM	0.004063106	0.582	NO
	Croatia_LateAntiquity	France_LateAntiquity	MEM	0.004043254	-0.598	NO
	Croatia_LateAntiquity	France_LateAntiquity	MEM	0.004043254	-0.598	NO
	Montenegro_Roman	Russia_Viking.SG	MEM	0.004007603	0.548	NO
	Montenegro_Roman	Russia_Viking.SG	MEM	0.004007603	0.548	NO
	Poland_EMA	Sweden_Viking.SG	MEM	0.003958805	-2.649	NO
	Croatia_LateAntiquity	Slovakia_EBA	MEM	0.003948273	0.099	NO
	Croatia_LateAntiquity	Slovakia_EBA	MEM	0.003948273	0.099	NO
	Poland_Weklice_WielbarkCulture_Roman	Sardinia_BA	MEM	0.003852087	0.902	NO
	Poland_Weklice_WielbarkCulture_Roman	Sardinia_BA	MEM	0.003852087	0.902	NO
	Hungary_LateAvar	Slovakia_EBA	MEM	0.003851775	-0.054	NO
	Hungary_LateAvar	Slovakia_EBA	MEM	0.003851775	-0.054	NO
	Collegno	Slovenia_Emona_Roman	MEM	0.003748341	-77.642	NO
	Collegno	Slovenia_Emona_Roman	MEM	0.003748341	-77.642	NO
	Italy_Roman	Serbia_LateAntiquity	MEM	0.00373838	8.537	NO
	Iberia_BellBeaker	Slovakia_EBA	MEM	0.0035856	0.058	NO
	Iberia_BellBeaker	Slovakia_EBA	MEM	0.0035856	0.058	NO
	France_GalloRoman	Italy_Roman_Medieval	MEM	0.003560412	1.475	NO
	Etruscan	Serbia_EarlyMedieval_Slavic	MEM	0.003492643	-1.339	NO
	Serbia_Roman	Slovakia_EBA	MEM	0.003490081	0.089	NO
	Serbia_Roman	Slovakia_EBA	MEM	0.003490081	0.089	NO
	NE_Iberia_c.8-12CE	Slovakia_Germanic_MP	MEM	0.003480148	-0.699	NO
	Sardinia_RomanImperial	Sweden_Viking.SG	MEM	0.003453155	0.098	NO
	Sardinia_RomanImperial	Sweden_Viking.SG	MEM	0.003453155	0.098	NO
	Italy_Imperial.SG	Slovakia_EBA	MEM	0.003442974	0.041	NO
	Italy_Imperial.SG	Slovakia_EBA	MEM	0.003442974	0.041	NO
	NE_Iberia_RomP	Slovenia_Emona_Roman	MEM	0.003376723	2.195	NO
	NE_Iberia_RomP	Slovenia_Emona_Roman	MEM	0.003376723	2.195	NO
	Lithuania_Marvele_Roman	Serbia_EarlyMedieval_Slavic	MEM	0.00335851	0.425	NO
	Iberia_BellBeaker	Russia_Viking.SG	MEM	0.003345803	0.105	NO
	Iberia_BellBeaker	Russia_Viking.SG	MEM	0.003345803	0.105	NO
	Croatia_Roman	Sweden_Viking.SG	MEM	0.003299919	0.141	NO
	Croatia_Roman	Sweden_Viking.SG	MEM	0.003299919	0.141	NO
	Croatia_Roman_Imperial	Slovakia_EBA	MEM	0.003287329	0.074	NO
	Croatia_Roman_Imperial	Slovakia_EBA	MEM	0.003287329	0.074	NO
	Czech_BellBeaker	Slovakia_EBA	MEM	0.003279922	-0.4	NO
	Czech_BellBeaker	Slovakia_EBA	MEM	0.003279922	-0.4	NO
	Estonia_IA.SG	Slovenia_Emona_Roman	MEM	0.003189616	0.514	NO
	Estonia_IA.SG.SG	Slovenia_Emona_Roman	MEM	0.003189616	0.514	NO
	Russia_Bolshoy	Russia_Viking.SG	MEM	0.003141081	-0.048	NO
	Russia_Bolshoy	Russia_Viking.SG	MEM	0.003141081	-0.048	NO
	MMP	Slovakia_LaTene_Roman	MEM	0.003100085	-0.388	NO
	Croatia_Gepidic	Slovakia_EBA	MEM	0.003061931	0.064	NO
	Croatia_Gepidic	Slovakia_EBA	MEM	0.003061931	0.064	NO
	France_GalloRoman	Russia_MLBA_Sintashta	MEM	0.003057567	0.674	NO
	France_GalloRoman	Russia_MLBA_Sintashta	MEM	0.003057567	0.674	NO
	Poland_EMA	Ukraine_Neolithic	MEM	0.003019164	1.073	NO
	France_LateAntiquity	Lithuania_Marvele_Roman	MEM	0.002996076	0.699	NO
	France_LateAntiquity	Lithuania_Marvele_Roman	MEM	0.002996076	0.699	NO
	Austria_Roman	Italy_Imperial.SG	MEM	0.002970384	1.228	NO
	Austria_Roman	Italy_Imperial.SG	MEM	0.002970384	1.228	NO
	Croatia_Roman_Imperial	Slovakia_LaTene_Roman	MEM	0.002946715	-0.22	NO
	Croatia_Roman_Imperial	Slovakia_LaTene_Roman	MEM	0.002946715	-0.22	NO
	Italy_Imperial.SG	Venosa	MEM	0.002913619	-4.722	NO
	Italy_Imperial.SG	Venosa	MEM	0.002913619	-4.722	NO
	EHG	Russia_Viking.SG	MEM	0.002866254	-0.049	NO
	EHG	Russia_Viking.SG	MEM	0.002866254	-0.049	NO
	France_LateAntiquity	Slovakia_EBA	MEM	0.002822346	0.186	NO
	France_LateAntiquity	Slovakia_EBA	MEM	0.002822346	0.186	NO
	Estonia_IA.SG	France_LateAntiquity	MEM	0.002808291	0.317	NO
	Estonia_IA.SG.SG	France_LateAntiquity	MEM	0.002808291	0.317	NO
	Poland_EMA	Sardinia_RomanImperial	MEM	0.00279947	0.877	NO
	Croatia_Roman	NE_Iberia_RomP	MEM	0.00279261	-0.85	NO
	Croatia_Roman	NE_Iberia_RomP	MEM	0.00279261	-0.85	NO
	Croatia_Roman_Imperial	Venosa	MEM	0.002788912	8.948	NO
	Croatia_Roman_Imperial	Venosa	MEM	0.002788912	8.948	NO
	France_GalloRoman	Iberia_BellBeaker	MEM	0.002761409	1.35	NO
	France_GalloRoman	Iberia_BellBeaker	MEM	0.002761409	1.35	NO
	NE_Iberia_c.6-8CE_ES	Serbia_Sirmium	MEM	0.00270837	-8.563	NO
	NE_Iberia_c.6-8CE_ES	Serbia_Sirmium	MEM	0.00270837	-8.563	NO
	Italy_RomanImperial	Slovakia_EBA	MEM	0.002695004	0.045	NO
	Italy_RomanImperial	Slovakia_EBA	MEM	0.002695004	0.045	NO
	Italy_Imperial.SG	Sweden_Viking.SG	MEM	0.002690111	0.087	NO
	Italy_Imperial.SG	Sweden_Viking.SG	MEM	0.002690111	0.087	NO
	EHG	Slovakia_Germanic_MP	MEM	0.002545641	0.089	NO
	EHG	Slovakia_Germanic_MP	MEM	0.002545641	0.089	NO
	Collegno	Norway_Viking	MEM	0.002512941	0.26	NO
	Collegno	Norway_Viking	MEM	0.002512941	0.26	NO
	Croatia_Roman_Imperial	France_LateAntiquity	MEM	0.00246832	-0.419	NO
	Croatia_Roman_Imperial	France_LateAntiquity	MEM	0.00246832	-0.419	NO
	Italy_Roman	Slovakia_LaTene_Roman	MEM	0.002460174	-0.217	NO
	Italy_Roman	Slovakia_LaTene_Roman	MEM	0.002460174	-0.217	NO
	Slovakia_EBA	Venosa	MEM	0.002444009	0.951	NO
	Slovakia_EBA	Venosa	MEM	0.002444009	0.951	NO
	Croatia_LateAntiquity	Slovakia_LaTene_Roman	MEM	0.00236327	-0.288	NO
	Croatia_LateAntiquity	Slovakia_LaTene_Roman	MEM	0.00236327	-0.288	NO
	Austria_Roman	France_ProtoMerovingien	MEM	0.002292967	7.904	NO
	Montenegro_Roman	Sardinia_RomanImperial	MEM	0.002252123	1.207	NO
	Montenegro_Roman	Sardinia_RomanImperial	MEM	0.002252123	1.207	NO
	Lithuania_Marvele_Roman	Ukraine_Neolithic	MEM	0.002247741	1.338	NO
	Lithuania_Marvele_Roman	Ukraine_Neolithic	MEM	0.002247741	1.338	NO
	Italy_RomanImperial	Venosa	MEM	0.00221355	-3.394	NO
	Italy_RomanImperial	Venosa	MEM	0.00221355	-3.394	NO
	Hungary_Avar	Serbia_Gepid	MEM	0.002209834	-0.277	NO
	Hungary_Avar	Serbia_Gepid	MEM	0.002209834	-0.277	NO
	Hungary_Avar	Slovakia_EBA	MEM	0.002205108	-0.079	NO
	Hungary_Avar	Slovakia_EBA	MEM	0.002205108	-0.079	NO
	Etruscan	Sweden_Viking.SG	MEM	0.002186264	0.134	NO
	Etruscan	Sweden_Viking.SG	MEM	0.002186264	0.134	NO
	Germany_EMedieval.SG	Russia_Ingria_IA.SG	MEM	0.002173965	0.806	NO
	NE_Iberia_c.6-8CE_ES	Poland_Roman	MEM	0.002142666	0.155	NO
	NE_Iberia_c.6-8CE_ES	Poland_Roman	MEM	0.002142666	0.155	NO
	NE_Iberia_c.8-12CE	Slovenia_Emona_Roman	MEM	0.002133525	6.881	NO
	Norway_Viking	Poland_EMA	MEM	0.002098466	-72.499	NO
	Poland_Roman	Sardinia_BA	MEM	0.002098438	0.948	NO
	Poland_Roman	Sardinia_BA	MEM	0.002098438	0.948	NO
	France_ProtoMerovingien	Russia_Ingria_IA.SG	MEM	0.002037555	0.738	NO
	Italy_Roman	Sweden_Viking.SG	MEM	0.002031001	0.113	NO
	Italy_Roman	Sweden_Viking.SG	MEM	0.002031001	0.113	NO
	NE_Iberia_c.8-12CE	Slovakia_EBA	MEM	0.002011865	0.032	NO
	Germany_EMedieval.SG	Slovakia_EBA	MEM	0.002008594	-0.449	NO
	NE_Iberia_c.6-8CE_ES	Serbia_LateAntiquity	MEM	0.001979815	1.496	NO
	Germany_EMedieval.SG	Sweden_Viking.SG	MEM	0.001919793	0.575	NO
	Italy_Roman_Medieval	Slovakia_LaTene_Roman	MEM	0.001910838	-0.228	NO
	Italy_Roman	Russia_Viking.SG	MEM	0.001897179	0.071	NO
	Italy_Roman	Russia_Viking.SG	MEM	0.001897179	0.071	NO
	France_ProtoMerovingien	Germany_Hassleben_Germanic	MEM	0.001886168	3.362	NO
	Croatia_Roman	Norway_Viking	MEM	0.001826764	0.183	NO
	Croatia_Roman	Norway_Viking	MEM	0.001826764	0.183	NO
	Montenegro_Roman	Serbia_EarlyMedieval_Slavic	MEM	0.001824581	1.885	NO
	Italy_Roman_Medieval	Norway_Viking	MEM	0.0018055	0.182	NO
	Hungary_Sarmatian_Transtisza	NE_Iberia_c.8-12CE	MEM	0.001779321	1.924	NO
	Croatia_Roman	Slovakia_LaTene_Roman	MEM	0.001777265	-0.249	NO
	Croatia_Roman	Slovakia_LaTene_Roman	MEM	0.001777265	-0.249	NO
	Slovakia_EBA	Szolad	MEM	0.001749284	0.972	NO
	Slovakia_EBA	Szolad	MEM	0.001749284	0.972	NO
	NE_Iberia_c.8-12CE	Poland_Viking.SG	MEM	0.001747255	0.399	NO
	Lithuania_Marvele_Roman	Slovakia_LaTene_Roman	MEM	0.00174436	0.181	NO
	Lithuania_Marvele_Roman	Slovakia_LaTene_Roman	MEM	0.00174436	0.181	NO
	Lithuania_Marvele_Roman	Sweden_Viking.SG	MEM	0.001675375	-0.236	NO
	Lithuania_Marvele_Roman	Sweden_Viking.SG	MEM	0.001675375	-0.236	NO
	Poland_Weklice_WielbarkCulture_Roman	Russia_Viking.SG	MEM	0.001635909	-5.776	NO
	Poland_Weklice_WielbarkCulture_Roman	Russia_Viking.SG	MEM	0.001635909	-5.776	NO
	Russia_Viking.SG	Slovenia_Emona_Roman	MEM	0.001631246	0.874	NO
	Russia_Viking.SG	Slovenia_Emona_Roman	MEM	0.001631246	0.874	NO
	Germany_Hassleben_Germanic	Serbia_EarlyMedieval_Slavic	MEM	0.001631126	3.299	NO
	Hungary_Sarmatian_Transtisza	Slovakia_LaTene_Roman	MEM	0.001624087	-1.191	NO
	Hungary_Sarmatian_Transtisza	Slovakia_LaTene_Roman	MEM	0.001624087	-1.191	NO
	Norway_Viking	Sardinia_RomanImperial	MEM	0.001573536	0.869	NO
	Norway_Viking	Sardinia_RomanImperial	MEM	0.001573536	0.869	NO
	Germany_EMedieval.SG	Ukraine_Neolithic	MEM	0.001537813	0.943	NO
	NE_Iberia_RomP	Russia_Davydovskoye_Antiquity	MEM	0.001484335	0.693	NO
	NE_Iberia_RomP	Russia_Davydovskoye_Antiquity	MEM	0.001484335	0.693	NO
	NE_Iberia_c.6-8CE_ES	Slovakia_LaTene_Roman	MEM	0.001480717	-0.414	NO
	NE_Iberia_c.6-8CE_ES	Slovakia_LaTene_Roman	MEM	0.001480717	-0.414	NO
	Poland_EMA	Venosa	MEM	0.001477589	0.87	NO
	France_LateAntiquity	Italy_Roman_Medieval	MEM	0.001471413	1.433	NO
	Germany_Hassleben_Germanic	Italy_Roman_Medieval	MEM	0.001465063	1.572	NO
	Croatia_Roman	Germany_Hassleben_Germanic	MEM	0.001458772	-0.714	NO
	Croatia_Roman	Germany_Hassleben_Germanic	MEM	0.001458772	-0.714	NO
	Italy_Roman_Medieval	NE_Iberia_RomP	MEM	0.001442774	-0.877	NO
	NE_Iberia_c.6-8CE_ES	Szolad	MEM	0.00143954	-783.211	NO
	NE_Iberia_c.6-8CE_ES	Szolad	MEM	0.00143954	-783.211	NO
	Collegno	Estonia_IA.SG	MEM	0.001428103	0.545	NO
	Collegno	Estonia_IA.SG.SG	MEM	0.001428103	0.545	NO
	France_ProtoMerovingien	Montenegro_Roman	MEM	0.001410962	-1.995	NO
	Lithuania_BA	NE_Iberia_c.6-8CE_ES	MEM	0.001404662	0.265	NO
	Lithuania_BA	NE_Iberia_c.6-8CE_ES	MEM	0.001404662	0.265	NO
	Serbia_Roman	Slovakia_LaTene_Roman	MEM	0.001399097	-0.237	NO
	Serbia_Roman	Slovakia_LaTene_Roman	MEM	0.001399097	-0.237	NO
	Italy_RomanImperial	Russia_Ingria_IA.SG	MEM	0.001395232	0.256	NO
	Italy_RomanImperial	Russia_Ingria_IA.SG	MEM	0.001395232	0.256	NO
	Poland_EMA	Szolad	MEM	0.001389295	0.719	NO
	Collegno	Szolad	MEM	0.001373392	-1.591	NO
	Collegno	Szolad	MEM	0.001373392	-1.591	NO
	Germany_Hassleben_Germanic	NE_Iberia_c.6-8CE_ES	MEM	0.001360616	3.213	NO
	Germany_Hassleben_Germanic	NE_Iberia_c.6-8CE_ES	MEM	0.001360616	3.213	NO
	Croatia_Roman_Imperial	Serbia_Roman	MEM	0.0013567	-6.386	NO
	Croatia_Roman_Imperial	Serbia_Roman	MEM	0.0013567	-6.386	NO
	Collegno	Italy_Roman_Medieval	MEM	0.001334242	4.218	NO
	Slovakia_LaTene_Roman	Venosa	MEM	0.001299873	1.165	NO
	Slovakia_LaTene_Roman	Venosa	MEM	0.001299873	1.165	NO
	NE_Iberia_RomP	Poland_EMA	MEM	0.001288768	0.326	NO
	Croatia_Roman	Russia_Viking.SG	MEM	0.001275657	0.104	NO
	Croatia_Roman	Russia_Viking.SG	MEM	0.001275657	0.104	NO
	France_LateAntiquity	Hungary_Sarmatian_Transtisza	MEM	0.001273262	18.498	NO
	France_LateAntiquity	Hungary_Sarmatian_Transtisza	MEM	0.001273262	18.498	NO
	Slovakia_LaTene_Roman	Szolad	MEM	0.001224877	1.612	NO
	Slovakia_LaTene_Roman	Szolad	MEM	0.001224877	1.612	NO
	Germany_Hassleben_Germanic	Italy_Roman	MEM	0.001211924	1.529	NO
	Germany_Hassleben_Germanic	Italy_Roman	MEM	0.001211924	1.529	NO
	Etruscan	Poland_EMA	MEM	0.001182652	0.165	NO
	Germany_EMedieval.SG	Italy_RomanImperial	MEM	0.001178411	1.116	NO
	Serbia_EarlyMedieval_Slavic	Slovenia_Emona_Roman	MEM	0.001165483	3.518	NO
	Croatia_Roman_Imperial	Germany_Hassleben_Germanic	MEM	0.001162021	-0.525	NO
	Croatia_Roman_Imperial	Germany_Hassleben_Germanic	MEM	0.001162021	-0.525	NO
	NE_Iberia_c.6-8CE_ES	Slovakia_Germanic_MP	MEM	0.001156225	-0.933	NO
	NE_Iberia_c.6-8CE_ES	Slovakia_Germanic_MP	MEM	0.001156225	-0.933	NO
	Germany_EMedieval.SG	Hungary_Avar	MEM	0.001155481	1.292	NO
	Italy_RomanImperial	Poland_EMA	MEM	0.001149736	0.106	NO
	Croatia_LateAntiquity	Serbia_Roman	MEM	0.001142934	12.876	NO
	Croatia_LateAntiquity	Serbia_Roman	MEM	0.001142934	12.876	NO
	Hungary_Avar	Poland_Roman	MEM	0.00114189	0.115	NO
	Hungary_Avar	Poland_Roman	MEM	0.00114189	0.115	NO
	Poland_EMA	Russia_Viking.SG	MEM	0.001141646	-1.145	NO
	Serbia_Roman	Sweden_Viking.SG	MEM	0.001134275	0.132	NO
	Serbia_Roman	Sweden_Viking.SG	MEM	0.001134275	0.132	NO
	Italy_Imperial.SG	Russia_Ingria_IA.SG	MEM	0.001116466	0.256	NO
	Italy_Imperial.SG	Russia_Ingria_IA.SG	MEM	0.001116466	0.256	NO
	Serbia_Sirmium	Ukraine_Neolithic	MEM	0.001078205	0.875	NO
	Serbia_Sirmium	Ukraine_Neolithic	MEM	0.001078205	0.875	NO
	DanubeTisza_early	Serbia_Gepid	MEM	0.001074525	0.024	NO
	DanubeTisza_early	Serbia_Gepid	MEM	0.001074525	0.024	NO
	NE_Iberia_RomP	Russia_MLBA_Sintashta	MEM	0.001072495	0.588	NO
	NE_Iberia_RomP	Russia_MLBA_Sintashta	MEM	0.001072495	0.588	NO
	Serbia_EarlyMedieval_Slavic	Serbia_Roman	MEM	0.001068166	2.243	NO
	Germany_EMedieval.SG	NE_Iberia_c.6-8CE_ES	MEM	0.001041295	1.508	NO
	Italy_Roman	NE_Iberia_c.8-12CE	MEM	0.001023496	-1.316	NO
	Germany_EMedieval.SG	Italy_Roman	MEM	0.0009952657	1.158	NO
	Croatia_LateAntiquity	Germany_Hassleben_Germanic	MEM	0.0009772278	-0.783	NO
	Croatia_LateAntiquity	Germany_Hassleben_Germanic	MEM	0.0009772278	-0.783	NO
	Montenegro_Roman	Szolad	MEM	0.0009757838	1.855	NO
	Montenegro_Roman	Szolad	MEM	0.0009757838	1.855	NO
	Italy_Imperial.SG	Russia_Viking.SG	MEM	0.0009624316	0.053	NO
	Italy_Imperial.SG	Russia_Viking.SG	MEM	0.0009624316	0.053	NO
	France_GalloRoman	France_ProtoMerovingien	MEM	0.0009617554	0.661	NO
	Italy_Imperial.SG	Lithuania_BA	MEM	0.0009566348	0.319	NO
	Italy_Imperial.SG	Lithuania_BA	MEM	0.0009566348	0.319	NO
	Italy_Imperial.SG	Poland_EMA	MEM	0.0009391417	0.113	NO
	NE_Iberia_RomP	Venosa	MEM	0.0009382261	1.472	NO
	NE_Iberia_RomP	Venosa	MEM	0.0009382261	1.472	NO
	France_GalloRoman	Ukraine_Neolithic	MEM	0.000937797	0.912	NO
	France_GalloRoman	Ukraine_Neolithic	MEM	0.000937797	0.912	NO
	Italy_RomanImperial	Slovenia_Emona_Roman	MEM	0.0009371166	-0.959	NO
	Italy_RomanImperial	Slovenia_Emona_Roman	MEM	0.0009371166	-0.959	NO
	Croatia_Roman	Estonia_IA.SG	MEM	0.0009183062	0.436	NO
	Croatia_Roman	Estonia_IA.SG.SG	MEM	0.0009183062	0.436	NO
	France_ProtoMerovingien	Poland_Roman	MEM	0.0009097497	-0.789	NO
	NE_Iberia_RomP	Serbia_Roman	MEM	0.0008946193	1.754	NO
	NE_Iberia_RomP	Serbia_Roman	MEM	0.0008946193	1.754	NO
	DanubeTisza_late	Serbia_Gepid	MEM	0.0008903582	0.024	NO
	DanubeTisza_late	Serbia_Gepid	MEM	0.0008903582	0.024	NO
	Italy_RomanImperial	Sweden_Viking.SG	MEM	0.0008882799	0.079	NO
	Italy_RomanImperial	Sweden_Viking.SG	MEM	0.0008882799	0.079	NO
	Italy_Roman	Serbia_EarlyMedieval_Slavic	MEM	0.0008850768	-0.835	NO
	France_ProtoMerovingien	Serbia_LateAntiquity	MEM	0.0008832971	1.102	NO
	Germany_EMedieval.SG	NE_Iberia_RomP	MEM	0.0008690491	1.37	NO
	Germany_Hassleben_Germanic	NE_Iberia_c.8-12CE	MEM	0.0008593282	2.48	NO
	Hungary_EMiddleAvar	Serbia_Gepid	MEM	0.0008532303	-0.061	NO
	Hungary_EMiddleAvar	Serbia_Gepid	MEM	0.0008532303	-0.061	NO
	Poland_Roman	Russia_Viking.SG	MEM	0.0008364835	-2.298	NO
	Poland_Roman	Russia_Viking.SG	MEM	0.0008364835	-2.298	NO
	Germany_EMedieval.SG	Italy_Roman_Medieval	MEM	0.0008321526	1.234	NO
	Croatia_Roman_Imperial	Sweden_Viking.SG	MEM	0.0007820576	0.117	NO
	Croatia_Roman_Imperial	Sweden_Viking.SG	MEM	0.0007820576	0.117	NO
	Montenegro_Roman	Slovakia_LaTene_Roman	MEM	0.0007642783	21.19	NO
	Montenegro_Roman	Slovakia_LaTene_Roman	MEM	0.0007642783	21.19	NO
	France_LateAntiquity	Italy_Roman	MEM	0.0007432402	1.373	NO
	France_LateAntiquity	Italy_Roman	MEM	0.0007432402	1.373	NO
	Croatia_Gepidic	Italy_RomanImperial	MEM	0.0006985812	1.463	NO
	Croatia_Gepidic	Italy_RomanImperial	MEM	0.0006985812	1.463	NO
	Italy_RomanImperial	Slovakia_LaTene_Roman	MEM	0.0006958992	-0.113	NO
	Italy_RomanImperial	Slovakia_LaTene_Roman	MEM	0.0006958992	-0.113	NO
	Hungary_MiddleLateAvar	Serbia_Gepid	MEM	0.0006850771	0.015	NO
	Hungary_MiddleLateAvar	Serbia_Gepid	MEM	0.0006850771	0.015	NO
	Poland_Viking.SG	Sardinia_BA	MEM	0.0006824765	0.853	NO
	Poland_Viking.SG	Sardinia_BA	MEM	0.0006824765	0.853	NO
	Hungary_EarlyAvar	Serbia_Gepid	MEM	0.0006741833	0.013	NO
	Hungary_EarlyAvar	Serbia_Gepid	MEM	0.0006741833	0.013	NO
	Hungary_MiddleAvar	Serbia_Gepid	MEM	0.0006695799	0.001	NO
	Hungary_MiddleAvar	Serbia_Gepid	MEM	0.0006695799	0.001	NO
	Hungary_LateAvar	Serbia_Gepid	MEM	0.0006653989	-0.001	NO
	Hungary_LateAvar	Serbia_Gepid	MEM	0.0006653989	-0.001	NO
	Russia_Davydovskoye_Antiquity	Sweden_Viking.SG	MEM	0.0006528112	-0.144	NO
	Russia_Davydovskoye_Antiquity	Sweden_Viking.SG	MEM	0.0006528112	-0.144	NO
	Croatia_LateAntiquity	Sweden_Viking.SG	MEM	0.0006497751	0.14	NO
	Croatia_LateAntiquity	Sweden_Viking.SG	MEM	0.0006497751	0.14	NO
	France_ProtoMerovingien	Poland_Weklice_WielbarkCulture_Roman	MEM	0.0006465792	0.337	NO
	Lithuania_Marvele_Roman	Russia_Viking.SG	MEM	0.0006447719	-0.15	NO
	Lithuania_Marvele_Roman	Russia_Viking.SG	MEM	0.0006447719	-0.15	NO
	France_ProtoMerovingien	Slovakia_LaTene_Roman	MEM	0.0006320642	0.302	NO
	France_ProtoMerovingien	NE_Iberia_c.8-12CE	MEM	0.0006308801	1.336	NO
	Serbia_EarlyMedieval_Slavic	Venosa	MEM	0.000629379	1.735	NO
	Etruscan	Hungary_Sarmatian_Transtisza	MEM	0.0006279912	-0.495	NO
	Etruscan	Hungary_Sarmatian_Transtisza	MEM	0.0006279912	-0.495	NO
	Lithuania_BA	Serbia_Roman	MEM	0.0006261379	0.567	NO
	Lithuania_BA	Serbia_Roman	MEM	0.0006261379	0.567	NO
	Germany_EMedieval.SG	Serbia_Roman	MEM	0.000618507	1.206	NO
	France_ProtoMerovingien	Iberia_BellBeaker	MEM	0.000614062	1.229	NO
	Germany_Hassleben_Germanic	Russia_MLBA_Sintashta	MEM	0.0006134546	0.618	NO
	Germany_Hassleben_Germanic	Russia_MLBA_Sintashta	MEM	0.0006134546	0.618	NO
	Lithuania_Marvele_Roman	NE_Iberia_c.6-8CE_ES	MEM	0.0005929595	0.387	NO
	Lithuania_Marvele_Roman	NE_Iberia_c.6-8CE_ES	MEM	0.0005929595	0.387	NO
	Germany_Hassleben_Germanic	Slovakia_Germanic_MP	MEM	0.0005923203	-1.843	NO
	Germany_Hassleben_Germanic	Slovakia_Germanic_MP	MEM	0.0005923203	-1.843	NO
	Croatia_Gepidic	Serbia_LateAntiquity	MEM	0.0005921272	1.606	NO
	Czech_BellBeaker	Russia_Viking.SG	MEM	0.0005817035	-0.462	NO
	Czech_BellBeaker	Russia_Viking.SG	MEM	0.0005817035	-0.462	NO
	Austria_Roman	Italy_RomanImperial	MEM	0.0005754155	1.214	NO
	Austria_Roman	Italy_RomanImperial	MEM	0.0005754155	1.214	NO
	Croatia_Roman	Lithuania_BA	MEM	0.0005748606	0.437	NO
	Croatia_Roman	Lithuania_BA	MEM	0.0005748606	0.437	NO
	Germany_EMedieval.SG	Slovenia_Emona_Roman	MEM	0.00057277	1.271	NO
	Norway_Viking	Serbia_EarlyMedieval_Slavic	MEM	0.0005401088	0.727	NO
	Croatia_LateAntiquity	Germany_EMedieval.SG	MEM	0.0005387308	-0.229	NO
	Estonia_IA.SG	Germany_EMedieval.SG	MEM	0.0005354203	0.147	NO
	MMP	France_LateAntiquity	MEM	0.0005348061	-0.828	NO
	Italy_Roman	Norway_Viking	MEM	0.0005293735	0.146	NO
	Italy_Roman	Norway_Viking	MEM	0.0005293735	0.146	NO
	Russia_MLBA_Sintashta	Sweden_Viking.SG	MEM	0.0005167556	-0.256	NO
	Russia_MLBA_Sintashta	Sweden_Viking.SG	MEM	0.0005167556	-0.256	NO
	Russia_Viking.SG	Serbia_Roman	MEM	0.0005136524	0.914	NO
	Russia_Viking.SG	Serbia_Roman	MEM	0.0005136524	0.914	NO
	Croatia_Roman_Imperial	Norway_Viking	MEM	0.0005130089	0.158	NO
	Croatia_Roman_Imperial	Norway_Viking	MEM	0.0005130089	0.158	NO
	Austria_Roman	Ukraine_Neolithic	MEM	0.0005093032	0.91	NO
	Austria_Roman	Ukraine_Neolithic	MEM	0.0005093032	0.91	NO
	Croatia_Gepidic	Slovakia_LaTene_Roman	MEM	0.0005069132	-0.479	NO
	Croatia_Gepidic	Slovakia_LaTene_Roman	MEM	0.0005069132	-0.479	NO
	Etruscan	Montenegro_Roman	MEM	0.0005048351	-0.285	NO
	Etruscan	Montenegro_Roman	MEM	0.0005048351	-0.285	NO
	Germany_EMedieval.SG	Szolad	MEM	0.0004833826	1.467	NO
	Germany_EMedieval.SG	Poland_EMA	MEM	0.0004822096	0.55	NO
	Montenegro_Roman	NE_Iberia_c.8-12CE	MEM	0.0004795417	1.57	NO
	Croatia_Roman_Imperial	Russia_Viking.SG	MEM	0.0004788787	0.077	NO
	Croatia_Roman_Imperial	Russia_Viking.SG	MEM	0.0004788787	0.077	NO
	Germany_EMedieval.SG	Hungary_Sarmatian_Transtisza	MEM	0.0004755744	2.015	NO
	Collegno	Croatia_LateAntiquity	MEM	0.0004587981	5.547	NO
	Collegno	Croatia_LateAntiquity	MEM	0.0004587981	5.547	NO
	Croatia_LateAntiquity	Russia_Viking.SG	MEM	0.0004533722	0.095	NO
	Croatia_LateAntiquity	Russia_Viking.SG	MEM	0.0004533722	0.095	NO
	France_LateAntiquity	Slovenia_Emona_Roman	MEM	0.000452589	1.658	NO
	France_LateAntiquity	Slovenia_Emona_Roman	MEM	0.000452589	1.658	NO
	Estonia_IA.SG	Italy_Roman	MEM	0.0004322703	0.624	NO
	Estonia_IA.SG.SG	Italy_Roman	MEM	0.0004322703	0.624	NO
	Norway_Viking	Serbia_Roman	MEM	0.0004310037	0.825	NO
	Norway_Viking	Serbia_Roman	MEM	0.0004310037	0.825	NO
	Italy_RomanImperial	Russia_Viking.SG	MEM	0.0004178588	0.046	NO
	Italy_RomanImperial	Russia_Viking.SG	MEM	0.0004178588	0.046	NO
	DanubeTisza_early	Slovakia_LaTene_Roman	MEM	0.0004168944	0.033	NO
	DanubeTisza_early	Slovakia_LaTene_Roman	MEM	0.0004168944	0.033	NO
	NE_Iberia_c.6-8CE_ES	Sardinia_RomanImperial	MEM	0.0004152917	1.54	NO
	NE_Iberia_c.6-8CE_ES	Sardinia_RomanImperial	MEM	0.0004152917	1.54	NO
	Sardinia_RomanImperial	Slovakia_Germanic_MP	MEM	0.0004139823	-0.201	NO
	Sardinia_RomanImperial	Slovakia_Germanic_MP	MEM	0.0004139823	-0.201	NO
	Poland_Roman	Russia_Davydovskoye_Antiquity	MEM	0.0004136175	1.071	NO
	Poland_Roman	Russia_Davydovskoye_Antiquity	MEM	0.0004136175	1.071	NO
	Lithuania_BA	Slovenia_Emona_Roman	MEM	0.0004005042	0.517	NO
	Lithuania_BA	Slovenia_Emona_Roman	MEM	0.0004005042	0.517	NO
	Croatia_Gepidic	Poland_Viking.SG	MEM	0.0003941186	0.389	NO
	Croatia_Gepidic	Poland_Viking.SG	MEM	0.0003941186	0.389	NO
	France_LateAntiquity	Slovakia_Germanic_MP	MEM	0.0003801364	-5.077	NO
	France_LateAntiquity	Slovakia_Germanic_MP	MEM	0.0003801364	-5.077	NO
	Austria_Roman	Iberia_BellBeaker	MEM	0.0003777112	1.306	NO
	Austria_Roman	Iberia_BellBeaker	MEM	0.0003777112	1.306	NO
	Croatia_Gepidic	Norway_Viking	MEM	0.0003753751	0.277	NO
	Croatia_Gepidic	Norway_Viking	MEM	0.0003753751	0.277	NO
	Croatia_Roman_Imperial	Germany_EMedieval.SG	MEM	0.000345556	-0.169	NO
	Italy_Roman	Italy_RomanImperial	MEM	0.0003349396	3.652	NO
	Italy_Roman	Italy_RomanImperial	MEM	0.0003349396	3.652	NO
	DanubeTisza_late	Slovakia_LaTene_Roman	MEM	0.000331391	0.041	NO
	DanubeTisza_late	Slovakia_LaTene_Roman	MEM	0.000331391	0.041	NO
	Croatia_Gepidic	Estonia_IA.SG	MEM	0.0003310034	0.594	NO
	Croatia_Gepidic	Estonia_IA.SG.SG	MEM	0.0003310034	0.594	NO
	Croatia_Roman_Imperial	Estonia_IA.SG	MEM	0.0003185301	0.399	NO
	Croatia_Roman_Imperial	Estonia_IA.SG.SG	MEM	0.0003185301	0.399	NO
	NE_Iberia_c.8-12CE	Serbia_LateAntiquity	MEM	0.0003144167	1.969	NO
	Sardinia_BA	Sweden_Viking.SG	MEM	0.0003118128	0.07	NO
	Sardinia_BA	Sweden_Viking.SG	MEM	0.0003118128	0.07	NO
	DanubeTisza_late	Russia_Viking.SG	MEM	0.0003102283	-0.022	NO
	DanubeTisza_late	Russia_Viking.SG	MEM	0.0003102283	-0.022	NO
	Italy_Imperial.SG	Norway_Viking	MEM	0.0003095428	0.11	NO
	Italy_Imperial.SG	Norway_Viking	MEM	0.0003095428	0.11	NO
	DanubeTisza_early	Russia_Viking.SG	MEM	0.0003061859	-0.017	NO
	DanubeTisza_early	Russia_Viking.SG	MEM	0.0003061859	-0.017	NO
	Etruscan	Norway_Viking	MEM	0.0003048913	0.171	NO
	Etruscan	Norway_Viking	MEM	0.0003048913	0.171	NO
	Sweden_Viking.SG	Szolad	MEM	0.0003029236	0.76	NO
	Sweden_Viking.SG	Szolad	MEM	0.0003029236	0.76	NO
	France_ProtoMerovingien	Lithuania_Marvele_Roman	MEM	0.0002883428	0.818	NO
	Croatia_LateAntiquity	NE_Iberia_c.8-12CE	MEM	0.0002862113	-3.43	NO
	Iberia_BellBeaker	Poland_Roman	MEM	0.0002805652	0.054	NO
	Iberia_BellBeaker	Poland_Roman	MEM	0.0002805652	0.054	NO
	France_ProtoMerovingien	Sardinia_RomanImperial	MEM	0.0002788896	2025-11-01	NO
	France_LateAntiquity	Lithuania_BA	MEM	0.0002780662	0.676	NO
	France_LateAntiquity	Lithuania_BA	MEM	0.0002780662	0.676	NO
	Russia_Viking.SG	Venosa	MEM	0.0002720829	0.948	NO
	Russia_Viking.SG	Venosa	MEM	0.0002720829	0.948	NO
	NE_Iberia_c.6-8CE_ES	Norway_Viking	MEM	0.0002652902	0.29	NO
	NE_Iberia_c.6-8CE_ES	Norway_Viking	MEM	0.0002652902	0.29	NO
	Collegno	Sweden_Viking.SG	MEM	0.0002526242	0.162	NO
	Collegno	Sweden_Viking.SG	MEM	0.0002526242	0.162	NO
	Etruscan	France_ProtoMerovingien	MEM	0.0002459043	-0.229	NO
	Croatia_Roman_Imperial	Serbia_LateAntiquity	MEM	0.0002431822	7.323	NO
	Austria_Roman	Germany_EMedieval.SG	MEM	0.0002418751	-1.408	NO
	Italy_RomanImperial	Lithuania_BA	MEM	0.0002403064	0.304	NO
	Italy_RomanImperial	Lithuania_BA	MEM	0.0002403064	0.304	NO
	Poland_Roman	Russia_MLBA_Sintashta	MEM	0.0002303233	1.121	NO
	Poland_Roman	Russia_MLBA_Sintashta	MEM	0.0002303233	1.121	NO
	Serbia_LateAntiquity	Serbia_Roman	MEM	0.0002285099	-2.987	NO
	France_ProtoMerovingien	Serbia_Sirmium	MEM	0.0002231022	1.358	NO
	NE_Iberia_c.8-12CE	Venosa	MEM	0.0002226968	2.053	NO
	France_GalloRoman	Russia_Davydovskoye_Antiquity	MEM	0.000221082	0.804	NO
	France_GalloRoman	Russia_Davydovskoye_Antiquity	MEM	0.000221082	0.804	NO
	EHG	Slovenia_Emona_Roman	MEM	0.0002198333	0.238	NO
	EHG	Slovenia_Emona_Roman	MEM	0.0002198333	0.238	NO
	Russia_Viking.SG	Szolad	MEM	0.0002192678	0.863	NO
	Russia_Viking.SG	Szolad	MEM	0.0002192678	0.863	NO
	Hungary_EarlyAvar	Russia_Viking.SG	MEM	0.0002154074	-0.037	NO
	Hungary_EarlyAvar	Russia_Viking.SG	MEM	0.0002154074	-0.037	NO
	Russia_Viking.SG	Ukraine_Neolithic	MEM	0.0002141298	1.023	NO
	Russia_Viking.SG	Ukraine_Neolithic	MEM	0.0002141298	1.023	NO
	Italy_Imperial.SG	Italy_Roman	MEM	0.00019781	-3.58	NO
	Italy_Imperial.SG	Italy_Roman	MEM	0.00019781	-3.58	NO
	Hungary_MiddleLateAvar	Russia_Viking.SG	MEM	0.0001968744	-0.031	NO
	Hungary_MiddleLateAvar	Russia_Viking.SG	MEM	0.0001968744	-0.031	NO
	Hungary_Avar	Slovakia_Germanic_MP	MEM	0.0001929768	-0.435	NO
	Hungary_Avar	Slovakia_Germanic_MP	MEM	0.0001929768	-0.435	NO
	Poland_Viking.SG	Russia_MLBA_Sintashta	MEM	0.0001927609	1.767	NO
	Poland_Viking.SG	Russia_MLBA_Sintashta	MEM	0.0001927609	1.767	NO
	NE_Iberia_c.6-8CE_ES	Sardinia_BA	MEM	0.0001919763	1.38	NO
	NE_Iberia_c.6-8CE_ES	Sardinia_BA	MEM	0.0001919763	1.38	NO
	Iberia_BellBeaker	Poland_Weklice_WielbarkCulture_Roman	MEM	0.0001882858	0.12	NO
	Iberia_BellBeaker	Poland_Weklice_WielbarkCulture_Roman	MEM	0.0001882858	0.12	NO
	Etruscan	Slovakia_Germanic_MP	MEM	0.0001870382	-0.282	NO
	Etruscan	Slovakia_Germanic_MP	MEM	0.0001870382	-0.282	NO
	Croatia_Gepidic	Germany_Hassleben_Germanic	MEM	0.0001855805	-2.98	NO
	Croatia_Gepidic	Germany_Hassleben_Germanic	MEM	0.0001855805	-2.98	NO
	Croatia_LateAntiquity	Norway_Viking	MEM	0.0001833722	0.187	NO
	Croatia_LateAntiquity	Norway_Viking	MEM	0.0001833722	0.187	NO
	France_GalloRoman	Germany_EMedieval.SG	MEM	0.0001833398	-1.622	NO
	Croatia_Roman	Germany_EMedieval.SG	MEM	0.0001824773	-0.193	NO
	NE_Iberia_c.8-12CE	Norway_Viking	MEM	0.0001785285	0.237	NO
	France_LateAntiquity	Venosa	MEM	0.0001770385	1.313	NO
	France_LateAntiquity	Venosa	MEM	0.0001770385	1.313	NO
	Hungary_EMiddleAvar	Russia_Viking.SG	MEM	0.0001750038	-0.056	NO
	Hungary_EMiddleAvar	Russia_Viking.SG	MEM	0.0001750038	-0.056	NO
	Estonia_IA.SG	NE_Iberia_c.6-8CE_ES	MEM	0.0001740776	0.384	NO
	Estonia_IA.SG.SG	NE_Iberia_c.6-8CE_ES	MEM	0.0001740776	0.384	NO
	NE_Iberia_RomP	Slovakia_Germanic_MP	MEM	0.000173901	-2.027	NO
	NE_Iberia_RomP	Slovakia_Germanic_MP	MEM	0.000173901	-2.027	NO
	Lithuania_Marvele_Roman	Venosa	MEM	0.0001728014	0.639	NO
	Lithuania_Marvele_Roman	Venosa	MEM	0.0001728014	0.639	NO
	Etruscan	NE_Iberia_c.8-12CE	MEM	0.0001709038	-2.202	NO
	Hungary_MiddleLateAvar	Slovakia_LaTene_Roman	MEM	0.0001690824	0.055	NO
	Hungary_MiddleLateAvar	Slovakia_LaTene_Roman	MEM	0.0001690824	0.055	NO
	Hungary_MiddleAvar	Russia_Viking.SG	MEM	0.000168213	-0.039	NO
	Hungary_MiddleAvar	Russia_Viking.SG	MEM	0.000168213	-0.039	NO
	Hungary_EarlyAvar	Hungary_MiddleAvar	MEM	0.0001652471	-5.226	NO
	Hungary_EarlyAvar	Hungary_MiddleAvar	MEM	0.0001652471	-5.226	NO
	Germany_Hassleben_Germanic	Russia_Davydovskoye_Antiquity	MEM	0.0001611784	0.742	NO
	Germany_Hassleben_Germanic	Russia_Davydovskoye_Antiquity	MEM	0.0001611784	0.742	NO
	France_ProtoMerovingien	Sardinia_BA	MEM	0.0001517502	1.105	NO
	Sweden_Viking.SG	Venosa	MEM	0.0001515335	0.9	NO
	Sweden_Viking.SG	Venosa	MEM	0.0001515335	0.9	NO
	Hungary_EarlyAvar	Slovakia_LaTene_Roman	MEM	0.000150362	0.058	NO
	Hungary_EarlyAvar	Slovakia_LaTene_Roman	MEM	0.000150362	0.058	NO
	France_LateAntiquity	Russia_MLBA_Sintashta	MEM	0.0001444136	0.667	NO
	France_LateAntiquity	Russia_MLBA_Sintashta	MEM	0.0001444136	0.667	NO
	Collegno	Russia_Viking.SG	MEM	0.0001415058	0.07	NO
	Collegno	Russia_Viking.SG	MEM	0.0001415058	0.07	NO
	Russia_Bolshoy	Russia_Davydovskoye_Antiquity	MEM	0.0001411229	-0.682	NO
	Russia_Bolshoy	Russia_Davydovskoye_Antiquity	MEM	0.0001411229	-0.682	NO
	Poland_Roman	Russia_Bolshoy	MEM	0.0001395674	1.019	NO
	Poland_Roman	Russia_Bolshoy	MEM	0.0001395674	1.019	NO
	Hungary_LateAvar	Russia_Viking.SG	MEM	0.000138154	-0.032	NO
	Hungary_LateAvar	Russia_Viking.SG	MEM	0.000138154	-0.032	NO
	Germany_Hassleben_Germanic	Iberia_BellBeaker	MEM	0.0001337428	1.49	NO
	Germany_Hassleben_Germanic	Iberia_BellBeaker	MEM	0.0001337428	1.49	NO
	Estonia_IA.SG	Lithuania_Marvele_Roman	MEM	0.0001317207	-20.93	NO
	Estonia_IA.SG.SG	Lithuania_Marvele_Roman	MEM	0.0001317207	-20.93	NO
	France_LateAntiquity	Montenegro_Roman	MEM	0.000129956	-3.023	NO
	France_LateAntiquity	Montenegro_Roman	MEM	0.000129956	-3.023	NO
	Lithuania_BA	Sardinia_RomanImperial	MEM	0.0001268786	0.645	NO
	Lithuania_BA	Sardinia_RomanImperial	MEM	0.0001268786	0.645	NO
	Germany_EMedieval.SG	Russia_Viking.SG	MEM	0.0001266141	1.215	NO
	Germany_EMedieval.SG	Serbia_EarlyMedieval_Slavic	MEM	0.0001259814	1.392	NO
	France_ProtoMerovingien	Slovakia_Germanic_MP	MEM	0.0001255836	0.497	NO
	France_ProtoMerovingien	Italy_Imperial.SG	MEM	0.0001253823	1.001	NO
	Croatia_Roman	Venosa	MEM	0.0001245244	4.058	NO
	Croatia_Roman	Venosa	MEM	0.0001245244	4.058	NO
	Croatia_LateAntiquity	Croatia_Roman	MEM	0.0001241284	13.131	NO
	Croatia_LateAntiquity	Croatia_Roman	MEM	0.0001241284	13.131	NO
	Italy_RomanImperial	Norway_Viking	MEM	0.0001237581	0.107	NO
	Italy_RomanImperial	Norway_Viking	MEM	0.0001237581	0.107	NO
	Poland_Weklice_WielbarkCulture_Roman	Russia_Davydovskoye_Antiquity	MEM	0.0001137595	1.167	NO
	Poland_Weklice_WielbarkCulture_Roman	Russia_Davydovskoye_Antiquity	MEM	0.0001137595	1.167	NO
	NE_Iberia_c.6-8CE_ES	Poland_EMA	MEM	0.0001126402	0.29	NO
	Norway_Viking	Venosa	MEM	0.0001120255	0.866	NO
	Norway_Viking	Venosa	MEM	0.0001120255	0.866	NO
	Hungary_EMiddleAvar	Poland_Roman	MEM	0.0001115019	0.044	NO
	Hungary_EMiddleAvar	Poland_Roman	MEM	0.0001115019	0.044	NO
	Hungary_MiddleAvar	Slovakia_LaTene_Roman	MEM	0.0001114091	0.063	NO
	Hungary_MiddleAvar	Slovakia_LaTene_Roman	MEM	0.0001114091	0.063	NO
	Croatia_Gepidic	Russia_Viking.SG	MEM	0.0001061066	0.029	NO
	Croatia_Gepidic	Russia_Viking.SG	MEM	0.0001061066	0.029	NO
	Germany_Hassleben_Germanic	Serbia_Roman	MEM	0.0001053437	1.621	NO
	Germany_Hassleben_Germanic	Serbia_Roman	MEM	0.0001053437	1.621	NO
	Montenegro_Roman	Russia_Davydovskoye_Antiquity	MEM	0.0001043556	0.835	NO
	Montenegro_Roman	Russia_Davydovskoye_Antiquity	MEM	0.0001043556	0.835	NO
	Iberia_BellBeaker	Poland_Viking.SG	MEM	0.0001036109	0.197	NO
	Iberia_BellBeaker	Poland_Viking.SG	MEM	0.0001036109	0.197	NO
	France_ProtoMerovingien	Russia_Bolshoy	MEM	0.0001023317	0.989	NO
	Sardinia_RomanImperial	Serbia_EarlyMedieval_Slavic	MEM	0.0001004141	-0.699	NO
	Lithuania_BA	Ukraine_Neolithic	MEM	0.00009680515	1.31	NO
	Lithuania_BA	Ukraine_Neolithic	MEM	0.00009680515	1.31	NO
	Slovakia_Germanic_MP	Slovakia_LaTene_Roman	MEM	0.00009649728	-0.651	NO
	Slovakia_Germanic_MP	Slovakia_LaTene_Roman	MEM	0.00009649728	-0.651	NO
	France_ProtoMerovingien	Hungary_Sarmatian_Transtisza	MEM	0.0000953511	1.534	NO
	France_ProtoMerovingien	Slovenia_Emona_Roman	MEM	0.00009523604	1.099	NO
	Croatia_LateAntiquity	Estonia_IA.SG	MEM	0.00009259855	0.456	NO
	Croatia_LateAntiquity	Estonia_IA.SG.SG	MEM	0.00009259855	0.456	NO
	Russia_Ingria_IA.SG	Sardinia_BA	MEM	0.00009172305	0.764	NO
	Russia_Ingria_IA.SG	Sardinia_BA	MEM	0.00009172305	0.764	NO
	Hungary_LateAvar	Slovakia_LaTene_Roman	MEM	0.00009141715	0.057	NO
	Hungary_LateAvar	Slovakia_LaTene_Roman	MEM	0.00009141715	0.057	NO
	Estonia_IA.SG	Italy_Roman_Medieval	MEM	0.00008846448	0.562	NO
	Norway_Viking	Szolad	MEM	0.00008492348	0.725	NO
	Norway_Viking	Szolad	MEM	0.00008492348	0.725	NO
	Montenegro_Roman	NE_Iberia_c.6-8CE_ES	MEM	0.00008450187	1.853	NO
	Montenegro_Roman	NE_Iberia_c.6-8CE_ES	MEM	0.00008450187	1.853	NO
	Croatia_LateAntiquity	France_ProtoMerovingien	MEM	0.00008410186	-0.139	NO
	Czech_BellBeaker	Poland_Roman	MEM	0.00007977364	0.125	NO
	Czech_BellBeaker	Poland_Roman	MEM	0.00007977364	0.125	NO
	Poland_Viking.SG	Russia_Davydovskoye_Antiquity	MEM	0.00007940467	1.356	NO
	Poland_Viking.SG	Russia_Davydovskoye_Antiquity	MEM	0.00007940467	1.356	NO
	Croatia_Roman_Imperial	NE_Iberia_c.8-12CE	MEM	0.00007713184	-1.495	NO
	Sweden_Viking.SG	Ukraine_Neolithic	MEM	0.00007685563	1.042	NO
	Sweden_Viking.SG	Ukraine_Neolithic	MEM	0.00007685563	1.042	NO
	France_ProtoMerovingien	Russia_Davydovskoye_Antiquity	MEM	0.00007500071	0.942	NO
	France_ProtoMerovingien	Norway_Viking	MEM	0.00007307755	-7.471	NO
	Hungary_Avar	Russia_Viking.SG	MEM	0.00007128895	-0.021	NO
	Hungary_Avar	Russia_Viking.SG	MEM	0.00007128895	-0.021	NO
	France_LateAntiquity	Serbia_Roman	MEM	0.00006640825	1.431	NO
	France_LateAntiquity	Serbia_Roman	MEM	0.00006640825	1.431	NO
	Croatia_Roman_Imperial	Lithuania_BA	MEM	0.00006602015	0.398	NO
	Croatia_Roman_Imperial	Lithuania_BA	MEM	0.00006602015	0.398	NO
	Croatia_Roman	Serbia_EarlyMedieval_Slavic	MEM	0.000065798	-1.271	NO
	Slovakia_LaTene_Roman	Ukraine_Neolithic	MEM	0.00006484554	0.968	NO
	Slovakia_LaTene_Roman	Ukraine_Neolithic	MEM	0.00006484554	0.968	NO
	Sardinia_BA	Serbia_Sirmium	MEM	0.00006436034	-0.304	NO
	Sardinia_BA	Serbia_Sirmium	MEM	0.00006436034	-0.304	NO
	MMP	France_ProtoMerovingien	MEM	0.00006340426	-0.119	NO
	France_ProtoMerovingien	Ukraine_Neolithic	MEM	0.0000608545	0.968	NO
	Italy_Roman	NE_Iberia_c.6-8CE_ES	MEM	0.00005999724	-0.618	NO
	Italy_Roman	NE_Iberia_c.6-8CE_ES	MEM	0.00005999724	-0.618	NO
	Croatia_Roman_Imperial	France_ProtoMerovingien	MEM	0.0000588518	-0.073	NO
	EHG	France_ProtoMerovingien	MEM	0.00005805743	0.02	NO
	Lithuania_BA	Venosa	MEM	0.00005754046	0.633	NO
	Lithuania_BA	Venosa	MEM	0.00005754046	0.633	NO
	France_ProtoMerovingien	Serbia_Roman	MEM	0.00005710374	1.062	NO
	Germany_EMedieval.SG	Hungary_EMiddleAvar	MEM	0.00005683524	1.135	NO
	DanubeTisza_early	France_ProtoMerovingien	MEM	0.00005597177	0.007	NO
	France_ProtoMerovingien	Hungary_EMiddleAvar	MEM	0.00005513891	0.992	NO
	Croatia_LateAntiquity	Venosa	MEM	0.0000550639	3.264	NO
	Croatia_LateAntiquity	Venosa	MEM	0.0000550639	3.264	NO
	Croatia_Roman	France_ProtoMerovingien	MEM	0.00005279975	-0.046	NO
	Estonia_IA.SG	Serbia_EarlyMedieval_Slavic	MEM	0.00005241947	0.427	NO
	Germany_EMedieval.SG	Slovakia_LaTene_Roman	MEM	0.00005205195	0.397	NO
	France_LateAntiquity	Russia_Davydovskoye_Antiquity	MEM	0.00005078762	0.785	NO
	France_LateAntiquity	Russia_Davydovskoye_Antiquity	MEM	0.00005078762	0.785	NO
	France_ProtoMerovingien	Russia_MLBA_Sintashta	MEM	0.00005072682	1.012	NO
	MMP	Venosa	MEM	0.00005053765	2.208	NO
	Italy_Imperial.SG	Slovakia_LaTene_Roman	MEM	0.0000499368	-0.122	NO
	Italy_Imperial.SG	Slovakia_LaTene_Roman	MEM	0.0000499368	-0.122	NO
	Lithuania_Marvele_Roman	Szolad	MEM	0.00004963526	0.42	NO
	Lithuania_Marvele_Roman	Szolad	MEM	0.00004963526	0.42	NO
	Germany_EMedieval.SG	Serbia_Sirmium	MEM	0.00004833217	1.554	NO
	Hungary_EMiddleAvar	Slovakia_LaTene_Roman	MEM	0.00004756059	0.067	NO
	Hungary_EMiddleAvar	Slovakia_LaTene_Roman	MEM	0.00004756059	0.067	NO
	France_ProtoMerovingien	Hungary_Avar	MEM	0.00004719035	0.998	NO
	France_ProtoMerovingien	Hungary_MiddleAvar	MEM	0.00004712875	0.987	NO
	France_ProtoMerovingien	Italy_RomanImperial	MEM	0.00004707526	0.989	NO
	France_ProtoMerovingien	Hungary_MiddleLateAvar	MEM	0.00004688288	0.987	NO
	Hungary_LateAvar	Poland_Roman	MEM	0.00004651337	0.019	NO
	Hungary_LateAvar	Poland_Roman	MEM	0.00004651337	0.019	NO
	France_ProtoMerovingien	Szolad	MEM	0.00004623909	1.232	NO
	Hungary_Avar	Poland_Weklice_WielbarkCulture_Roman	MEM	0.00004619538	0.161	NO
	Hungary_Avar	Poland_Weklice_WielbarkCulture_Roman	MEM	0.00004619538	0.161	NO
	Hungary_MiddleAvar	Poland_Roman	MEM	0.00004607695	0.019	NO
	Hungary_MiddleAvar	Poland_Roman	MEM	0.00004607695	0.019	NO
	France_ProtoMerovingien	Hungary_EarlyAvar	MEM	0.00004607	0.99	NO
	France_ProtoMerovingien	Hungary_LateAvar	MEM	0.00004570614	0.987	NO
	Croatia_Roman	France_LateAntiquity	MEM	0.00004512062	-0.445	NO
	Croatia_Roman	France_LateAntiquity	MEM	0.00004512062	-0.445	NO
	Estonia_IA.SG	Serbia_Roman	MEM	0.00004258226	0.576	NO
	Estonia_IA.SG.SG	Serbia_Roman	MEM	0.00004258226	0.576	NO
	Hungary_Avar	Poland_Viking.SG	MEM	0.00004063208	0.253	NO
	Hungary_Avar	Poland_Viking.SG	MEM	0.00004063208	0.253	NO
	Russia_Bolshoy	Sweden_Viking.SG	MEM	0.00003955864	-0.04	NO
	Russia_Bolshoy	Sweden_Viking.SG	MEM	0.00003955864	-0.04	NO
	DanubeTisza_late	France_ProtoMerovingien	MEM	0.00003898248	0.009	NO
	Estonia_IA.SG.SG	France_ProtoMerovingien	MEM	0.00003743689	0.166	NO
	DanubeTisza_late	Poland_Roman	MEM	0.00003736946	0	NO
	DanubeTisza_late	Poland_Roman	MEM	0.00003736946	0	NO
	NE_Iberia_RomP	Russia_Bolshoy	MEM	0.00003632699	0.874	NO
	NE_Iberia_RomP	Russia_Bolshoy	MEM	0.00003632699	0.874	NO
	DanubeTisza_early	Poland_Roman	MEM	0.00003585641	-0.001	NO
	DanubeTisza_early	Poland_Roman	MEM	0.00003585641	-0.001	NO
	Hungary_MiddleLateAvar	Poland_Roman	MEM	0.00003576153	0.009	NO
	Hungary_MiddleLateAvar	Poland_Roman	MEM	0.00003576153	0.009	NO
	Hungary_EarlyAvar	Poland_Roman	MEM	0.00003527739	0.011	NO
	Hungary_EarlyAvar	Poland_Roman	MEM	0.00003527739	0.011	NO
	France_GalloRoman	Russia_Bolshoy	MEM	0.00003387424	0.924	NO
	France_GalloRoman	Russia_Bolshoy	MEM	0.00003387424	0.924	NO
	Croatia_Roman_Imperial	NE_Iberia_c.6-8CE_ES	MEM	0.0000327071	-0.707	NO
	Croatia_Roman_Imperial	NE_Iberia_c.6-8CE_ES	MEM	0.0000327071	-0.707	NO
	Poland_Weklice_WielbarkCulture_Roman	Russia_MLBA_Sintashta	MEM	0.00003139961	1.308	NO
	Poland_Weklice_WielbarkCulture_Roman	Russia_MLBA_Sintashta	MEM	0.00003139961	1.308	NO
	NE_Iberia_c.8-12CE	Sardinia_RomanImperial	MEM	0.00003095654	1.975	NO
	Italy_Imperial.SG	Lithuania_Marvele_Roman	MEM	0.00003011621	0.322	NO
	Italy_Imperial.SG	Lithuania_Marvele_Roman	MEM	0.00003011621	0.322	NO
	Croatia_Gepidic	Etruscan	MEM	0.00003004097	1.992	NO
	Croatia_Gepidic	Etruscan	MEM	0.00003004097	1.992	NO
	Collegno	Lithuania_BA	MEM	0.00002944356	0.507	NO
	Collegno	Lithuania_BA	MEM	0.00002944356	0.507	NO
	Italy_Imperial.SG	NE_Iberia_RomP	MEM	0.00002940772	-0.291	NO
	Italy_Imperial.SG	NE_Iberia_RomP	MEM	0.00002940772	-0.291	NO
	Iberia_BellBeaker	Sweden_Viking.SG	MEM	0.00002932585	0.094	NO
	Iberia_BellBeaker	Sweden_Viking.SG	MEM	0.00002932585	0.094	NO
	Hungary_Avar	Slovakia_LaTene_Roman	MEM	0.00002714591	0.046	NO
	Hungary_Avar	Slovakia_LaTene_Roman	MEM	0.00002714591	0.046	NO
	France_ProtoMerovingien	Italy_Roman	MEM	0.00002631748	1.047	NO
	Czech_BellBeaker	Slovakia_LaTene_Roman	MEM	0.00002586828	-0.065	NO
	Czech_BellBeaker	Slovakia_LaTene_Roman	MEM	0.00002586828	-0.065	NO
	Croatia_Gepidic	France_ProtoMerovingien	MEM	0.00002536974	-0.274	NO
	NE_Iberia_RomP	Ukraine_Neolithic	MEM	0.00002418277	0.899	NO
	NE_Iberia_RomP	Ukraine_Neolithic	MEM	0.00002418277	0.899	NO
	Germany_Hassleben_Germanic	Ukraine_Neolithic	MEM	0.00002353493	0.892	NO
	Germany_Hassleben_Germanic	Ukraine_Neolithic	MEM	0.00002353493	0.892	NO
	Croatia_Gepidic	Sweden_Viking.SG	MEM	0.00002332278	0.182	NO
	Croatia_Gepidic	Sweden_Viking.SG	MEM	0.00002332278	0.182	NO
	Croatia_Gepidic	Lithuania_BA	MEM	0.00002307863	0.688	NO
	Croatia_Gepidic	Lithuania_BA	MEM	0.00002307863	0.688	NO
	Croatia_Roman	Croatia_Roman_Imperial	MEM	0.00002226217	6.409	NO
	Croatia_Roman	Croatia_Roman_Imperial	MEM	0.00002226217	6.409	NO
	Italy_RomanImperial	Lithuania_Marvele_Roman	MEM	0.00002164551	0.298	NO
	Italy_RomanImperial	Lithuania_Marvele_Roman	MEM	0.00002164551	0.298	NO
	Lithuania_Marvele_Roman	NE_Iberia_c.8-12CE	MEM	0.00002133658	0.468	NO
	Poland_EMA	Sardinia_BA	MEM	0.00001969747	0.909	NO
	Croatia_LateAntiquity	NE_Iberia_c.6-8CE_ES	MEM	0.00001962139	-1.086	NO
	Croatia_LateAntiquity	NE_Iberia_c.6-8CE_ES	MEM	0.00001962139	-1.086	NO
	Norway_Viking	Sardinia_BA	MEM	0.00001932299	0.903	NO
	Norway_Viking	Sardinia_BA	MEM	0.00001932299	0.903	NO
	Hungary_Sarmatian_Transtisza	NE_Iberia_c.6-8CE_ES	MEM	0.00001806618	3.274	NO
	Hungary_Sarmatian_Transtisza	NE_Iberia_c.6-8CE_ES	MEM	0.00001806618	3.274	NO
	Italy_Imperial.SG	Serbia_EarlyMedieval_Slavic	MEM	0.00001797186	-0.493	NO
	Collegno	Serbia_LateAntiquity	MEM	0.00001773093	2.185	NO
	NE_Iberia_c.6-8CE_ES	Slovenia_Emona_Roman	MEM	0.00001687106	2.359	NO
	NE_Iberia_c.6-8CE_ES	Slovenia_Emona_Roman	MEM	0.00001687106	2.359	NO
	Etruscan	Sardinia_RomanImperial	MEM	0.00001674681	3.91	NO
	Etruscan	Sardinia_RomanImperial	MEM	0.00001674681	3.91	NO
	Italy_RomanImperial	NE_Iberia_RomP	MEM	0.00001635779	-0.262	NO
	Italy_RomanImperial	NE_Iberia_RomP	MEM	0.00001635779	-0.262	NO
	Austria_Roman	Russia_MLBA_Sintashta	MEM	0.00001598723	0.71	NO
	Austria_Roman	Russia_MLBA_Sintashta	MEM	0.00001598723	0.71	NO
	Germany_EMedieval.SG	Norway_Viking	MEM	0.00001590252	0.597	NO
	Croatia_LateAntiquity	Lithuania_BA	MEM	0.00001421423	0.448	NO
	Croatia_LateAntiquity	Lithuania_BA	MEM	0.00001421423	0.448	NO
	MMP	Collegno	MEM	0.0000138806	11.828	NO
	Lithuania_BA	Szolad	MEM	0.00001357595	0.358	NO
	Lithuania_BA	Szolad	MEM	0.00001357595	0.358	NO
	France_LateAntiquity	Germany_EMedieval.SG	MEM	0.00001233099	-0.917	NO
	Germany_Hassleben_Germanic	Venosa	MEM	0.00001206028	1.413	NO
	Germany_Hassleben_Germanic	Venosa	MEM	0.00001206028	1.413	NO
	Collegno	Croatia_Roman_Imperial	MEM	0.00001066077	2.816	NO
	Collegno	Croatia_Roman_Imperial	MEM	0.00001066077	2.816	NO
	France_GalloRoman	Hungary_Avar	MEM	0.00001023447	1.341	NO
	France_GalloRoman	Hungary_Avar	MEM	0.00001023447	1.341	NO
	EHG	NE_Iberia_c.6-8CE_ES	MEM	0.000009937189	0.15	NO
	EHG	NE_Iberia_c.6-8CE_ES	MEM	0.000009937189	0.15	NO
	France_ProtoMerovingien	Venosa	MEM	0.000009926032	1.032	NO
	MMP	Sardinia_RomanImperial	MEM	0.000009600176	1.993	NO
	Estonia_IA.SG	Sardinia_RomanImperial	MEM	0.000009538605	0.654	NO
	Estonia_IA.SG.SG	Sardinia_RomanImperial	MEM	0.000009538605	0.654	NO
	Montenegro_Roman	Sardinia_BA	MEM	0.000009468265	1.103	NO
	Montenegro_Roman	Sardinia_BA	MEM	0.000009468265	1.103	NO
	Croatia_Gepidic	EHG	MEM	0.000009243685	0.837	NO
	Croatia_Gepidic	EHG	MEM	0.000009243685	0.837	NO
	Austria_Roman	Russia_Davydovskoye_Antiquity	MEM	0.00000886503	0.809	NO
	Austria_Roman	Russia_Davydovskoye_Antiquity	MEM	0.00000886503	0.809	NO
	Italy_Roman_Medieval	NE_Iberia_c.6-8CE_ES	MEM	0.000008699374	-0.701	NO
	Estonia_IA.SG	Szolad	MEM	0.000008608544	0.411	NO
	Estonia_IA.SG.SG	Szolad	MEM	0.000008608544	0.411	NO
	Sardinia_RomanImperial	Slovenia_Emona_Roman	MEM	0.00000848361	-1.301	NO
	Sardinia_RomanImperial	Slovenia_Emona_Roman	MEM	0.00000848361	-1.301	NO
	Norway_Viking	Russia_Davydovskoye_Antiquity	MEM	0.000008468424	1.221	NO
	Norway_Viking	Russia_Davydovskoye_Antiquity	MEM	0.000008468424	1.221	NO
	Montenegro_Roman	Russia_Bolshoy	MEM	0.000007166346	0.944	NO
	Montenegro_Roman	Russia_Bolshoy	MEM	0.000007166346	0.944	NO
	EHG	Germany_EMedieval.SG	MEM	0.000006839202	0.044	NO
	Norway_Viking	Russia_MLBA_Sintashta	MEM	0.000006719329	1.412	NO
	Norway_Viking	Russia_MLBA_Sintashta	MEM	0.000006719329	1.412	NO
	Germany_EMedieval.SG	Hungary_MiddleAvar	MEM	0.000006406226	1.075	NO
	Etruscan	Serbia_LateAntiquity	MEM	0.000006036529	4.038	NO
	Germany_EMedieval.SG	Hungary_LateAvar	MEM	0.000005836027	2025-07-01	NO
	EHG	Lithuania_BA	MEM	0.000005543836	-0.381	NO
	EHG	Lithuania_BA	MEM	0.000005543836	-0.381	NO
	EHG	Serbia_EarlyMedieval_Slavic	MEM	0.000005473559	0.173	NO
	Czech_BellBeaker	NE_Iberia_RomP	MEM	0.000005412239	3.207	NO
	Czech_BellBeaker	NE_Iberia_RomP	MEM	0.000005412239	3.207	NO
	Serbia_LateAntiquity	Venosa	MEM	0.000005346443	-70.245	NO
	Collegno	Serbia_Roman	MEM	0.000005006936	3.626	NO
	Collegno	Serbia_Roman	MEM	0.000005006936	3.626	NO
	Hungary_Sarmatian_Transtisza	Szolad	MEM	0.000004947426	2.609	NO
	Hungary_Sarmatian_Transtisza	Szolad	MEM	0.000004947426	2.609	NO
	Croatia_Roman_Imperial	Szolad	MEM	0.0000048956	-0.869	NO
	Croatia_Roman_Imperial	Szolad	MEM	0.0000048956	-0.869	NO
	Lithuania_Marvele_Roman	Sardinia_RomanImperial	MEM	0.00000487155	0.67	NO
	Lithuania_Marvele_Roman	Sardinia_RomanImperial	MEM	0.00000487155	0.67	NO
	Lithuania_Marvele_Roman	Norway_Viking	MEM	0.000004791433	-0.34	NO
	Lithuania_Marvele_Roman	Norway_Viking	MEM	0.000004791433	-0.34	NO
	NE_Iberia_c.6-8CE_ES	Venosa	MEM	0.000004347192	1.517	NO
	NE_Iberia_c.6-8CE_ES	Venosa	MEM	0.000004347192	1.517	NO
	Czech_BellBeaker	Poland_Weklice_WielbarkCulture_Roman	MEM	0.000004343567	0.257	NO
	Czech_BellBeaker	Poland_Weklice_WielbarkCulture_Roman	MEM	0.000004343567	0.257	NO
	Germany_EMedieval.SG	Sardinia_RomanImperial	MEM	0.000004291184	1.084	NO
	Poland_Weklice_WielbarkCulture_Roman	Russia_Bolshoy	MEM	0.000004230439	1.041	NO
	Poland_Weklice_WielbarkCulture_Roman	Russia_Bolshoy	MEM	0.000004230439	1.041	NO
	Croatia_Gepidic	Ukraine_Neolithic	MEM	0.000003532461	0.858	NO
	Croatia_Gepidic	Ukraine_Neolithic	MEM	0.000003532461	0.858	NO
	Szolad	Venosa	MEM	0.000003511111	1.652	NO
	Szolad	Venosa	MEM	0.000003511111	1.652	NO
	Italy_Roman_Medieval	Szolad	MEM	0.000003334274	-1.063	NO
	Germany_EMedieval.SG	Hungary_EarlyAvar	MEM	0.000003319634	1.057	NO
	Etruscan	Lithuania_BA	MEM	0.000003162299	0.421	NO
	Etruscan	Lithuania_BA	MEM	0.000003162299	0.421	NO
	EHG	NE_Iberia_c.8-12CE	MEM	0.00000296995	0.202	NO
	Italy_Roman_Medieval	Ukraine_Neolithic	MEM	0.000002888775	0.76	NO
	Estonia_IA.SG	Etruscan	MEM	0.000002416706	0.586	NO
	Estonia_IA.SG.SG	Etruscan	MEM	0.000002416706	0.586	NO
	Czech_BellBeaker	France_GalloRoman	MEM	0.000002385361	-1.124	NO
	Czech_BellBeaker	France_GalloRoman	MEM	0.000002385361	-1.124	NO
	Iberia_BellBeaker	NE_Iberia_c.6-8CE_ES	MEM	0.000002306096	-0.661	NO
	Iberia_BellBeaker	NE_Iberia_c.6-8CE_ES	MEM	0.000002306096	-0.661	NO
	France_LateAntiquity	Italy_Imperial.SG	MEM	0.000002160905	1.197	NO
	France_LateAntiquity	Italy_Imperial.SG	MEM	0.000002160905	1.197	NO
	Montenegro_Roman	Russia_MLBA_Sintashta	MEM	0.000002075091	0.818	NO
	Montenegro_Roman	Russia_MLBA_Sintashta	MEM	0.000002075091	0.818	NO
	Germany_EMedieval.SG	Hungary_MiddleLateAvar	MEM	0.000002000778	1.049	NO
	Germany_Hassleben_Germanic	Italy_Imperial.SG	MEM	0.000001860352	1.285	NO
	Germany_Hassleben_Germanic	Italy_Imperial.SG	MEM	0.000001860352	1.285	NO
	Estonia_IA.SG.SG	NE_Iberia_c.8-12CE	MEM	0.000001848046	0.468	NO
	France_LateAntiquity	Russia_Bolshoy	MEM	0.000001639278	0.912	NO
	France_LateAntiquity	Russia_Bolshoy	MEM	0.000001639278	0.912	NO
	Hungary_Avar	Lithuania_BA	MEM	0.000001583747	0.491	NO
	Hungary_Avar	Lithuania_BA	MEM	0.000001583747	0.491	NO
	Germany_Hassleben_Germanic	Szolad	MEM	0.000001572705	3.246	NO
	Germany_Hassleben_Germanic	Szolad	MEM	0.000001572705	3.246	NO
	Italy_RomanImperial	Serbia_EarlyMedieval_Slavic	MEM	0.000001367875	-0.463	NO
	Etruscan	Germany_EMedieval.SG	MEM	0.000001367133	-0.108	NO
	Russia_Davydovskoye_Antiquity	Russia_Ingria_IA.SG	MEM	0.000001259757	-0.994	NO
	Russia_Davydovskoye_Antiquity	Russia_Ingria_IA.SG	MEM	0.000001259757	-0.994	NO
	Germany_EMedieval.SG	Germany_Hassleben_Germanic	MEM	0.000001226666	1.285	NO
	France_GalloRoman	Hungary_EMiddleAvar	MEM	0.000001213936	1.113	NO
	France_GalloRoman	Hungary_EMiddleAvar	MEM	0.000001213936	1.113	NO
	Croatia_LateAntiquity	Szolad	MEM	0.000001212797	-1.33	NO
	Croatia_LateAntiquity	Szolad	MEM	0.000001212797	-1.33	NO
	DanubeTisza_early	DanubeTisza_late	MEM	0.000001160939	-3.389	NO
	DanubeTisza_early	DanubeTisza_late	MEM	0.000001160939	-3.389	NO
	Sardinia_BA	Slovakia_Germanic_MP	MEM	0.000001010768	-0.092	NO
	Sardinia_BA	Slovakia_Germanic_MP	MEM	0.000001010768	-0.092	NO
	Hungary_EMiddleAvar	Slovakia_Germanic_MP	MEM	0.000000964844	-0.154	NO
	Hungary_EMiddleAvar	Slovakia_Germanic_MP	MEM	0.000000964844	-0.154	NO
	Norway_Viking	Russia_Bolshoy	MEM	0.0000009608674	1.064	NO
	Norway_Viking	Russia_Bolshoy	MEM	0.0000009608674	1.064	NO
	Hungary_EMiddleAvar	Poland_Weklice_WielbarkCulture_Roman	MEM	0.0000009601753	0.061	NO
	Hungary_EMiddleAvar	Poland_Weklice_WielbarkCulture_Roman	MEM	0.0000009601753	0.061	NO
	Czech_BellBeaker	Germany_EMedieval.SG	MEM	0.0000008654955	-0.519	NO
	Czech_BellBeaker	NE_Iberia_c.6-8CE_ES	MEM	0.0000008431174	1.779	NO
	Czech_BellBeaker	NE_Iberia_c.6-8CE_ES	MEM	0.0000008431174	1.779	NO
	Croatia_Gepidic	Sardinia_RomanImperial	MEM	0.0000008195633	1.545	NO
	Croatia_Gepidic	Sardinia_RomanImperial	MEM	0.0000008195633	1.545	NO
	NE_Iberia_c.6-8CE_ES	Serbia_Roman	MEM	0.0000007981229	1.776	NO
	NE_Iberia_c.6-8CE_ES	Serbia_Roman	MEM	0.0000007981229	1.776	NO
	Hungary_EMiddleAvar	Poland_Viking.SG	MEM	0.0000007890211	0.118	NO
	Hungary_EMiddleAvar	Poland_Viking.SG	MEM	0.0000007890211	0.118	NO
	Collegno	Italy_RomanImperial	MEM	0.0000007630486	1.713	NO
	Collegno	Italy_RomanImperial	MEM	0.0000007630486	1.713	NO
	France_LateAntiquity	Ukraine_Neolithic	MEM	0.0000007173984	0.924	NO
	France_LateAntiquity	Ukraine_Neolithic	MEM	0.0000007173984	0.924	NO
	NE_Iberia_c.8-12CE	Serbia_Roman	MEM	0.0000006611926	2.888	NO
	Czech_BellBeaker	Russia_Ingria_IA.SG	MEM	0.0000005998434	0.696	NO
	Czech_BellBeaker	Russia_Ingria_IA.SG	MEM	0.0000005998434	0.696	NO
	Hungary_Avar	Montenegro_Roman	MEM	0.0000005862344	-0.17	NO
	Hungary_Avar	Montenegro_Roman	MEM	0.0000005862344	-0.17	NO
	Croatia_Roman	NE_Iberia_c.6-8CE_ES	MEM	0.0000005498202	-0.8	NO
	Croatia_Roman	NE_Iberia_c.6-8CE_ES	MEM	0.0000005498202	-0.8	NO
	Estonia_IA.SG	Venosa	MEM	0.0000005362386	0.638	NO
	Estonia_IA.SG.SG	Venosa	MEM	0.0000005362386	0.638	NO
	Serbia_LateAntiquity	Szolad	MEM	0.0000005295484	-0.643	NO
	DanubeTisza_late	Germany_EMedieval.SG	MEM	0.0000005253859	-0.024	NO
	France_LateAntiquity	Italy_RomanImperial	MEM	0.0000005144808	1.18	NO
	France_LateAntiquity	Italy_RomanImperial	MEM	0.0000005144808	1.18	NO
	Poland_Viking.SG	Russia_Bolshoy	MEM	0.0000005117148	2025-07-01	NO
	Poland_Viking.SG	Russia_Bolshoy	MEM	0.0000005117148	2025-07-01	NO
	Germany_Hassleben_Germanic	Italy_RomanImperial	MEM	0.0000004771974	1.254	NO
	Germany_Hassleben_Germanic	Italy_RomanImperial	MEM	0.0000004771974	1.254	NO
	DanubeTisza_early	Germany_EMedieval.SG	MEM	0.0000004370957	-0.016	NO
	Italy_RomanImperial	Serbia_LateAntiquity	MEM	0.0000004129111	-3.354	NO
	DanubeTisza_early	Sweden_Viking.SG	MEM	0.0000004028191	-0.012	NO
	DanubeTisza_early	Sweden_Viking.SG	MEM	0.0000004028191	-0.012	NO
	Hungary_Avar	Sweden_Viking.SG	MEM	0.0000003796879	0.082	NO
	Hungary_Avar	Sweden_Viking.SG	MEM	0.0000003796879	0.082	NO
	Hungary_LateAvar	Poland_Weklice_WielbarkCulture_Roman	MEM	0.0000003091396	0.024	NO
	Hungary_LateAvar	Poland_Weklice_WielbarkCulture_Roman	MEM	0.0000003091396	0.024	NO
	Hungary_MiddleAvar	Poland_Weklice_WielbarkCulture_Roman	MEM	0.0000002916766	0.024	NO
	Hungary_MiddleAvar	Poland_Weklice_WielbarkCulture_Roman	MEM	0.0000002916766	0.024	NO
	DanubeTisza_early	France_GalloRoman	MEM	0.0000002783653	0.01	NO
	DanubeTisza_early	France_GalloRoman	MEM	0.0000002783653	0.01	NO
	France_GalloRoman	Hungary_LateAvar	MEM	0.0000002778101	1.034	NO
	France_GalloRoman	Hungary_LateAvar	MEM	0.0000002778101	1.034	NO
	France_GalloRoman	Hungary_MiddleAvar	MEM	0.0000002764425	1.034	NO
	France_GalloRoman	Hungary_MiddleAvar	MEM	0.0000002764425	1.034	NO
	MMP	Ukraine_Neolithic	MEM	0.0000002676484	0.815	NO
	DanubeTisza_late	Poland_Weklice_WielbarkCulture_Roman	MEM	0.0000002575052	-0.002	NO
	DanubeTisza_late	Poland_Weklice_WielbarkCulture_Roman	MEM	0.0000002575052	-0.002	NO
	Iberia_BellBeaker	Montenegro_Roman	MEM	0.0000002526268	-0.09	NO
	Iberia_BellBeaker	Montenegro_Roman	MEM	0.0000002526268	-0.09	NO
	Hungary_LateAvar	Poland_Viking.SG	MEM	0.0000002498399	0.056	NO
	Hungary_LateAvar	Poland_Viking.SG	MEM	0.0000002498399	0.056	NO
	DanubeTisza_early	Poland_Weklice_WielbarkCulture_Roman	MEM	0.000000248238	-0.005	NO
	DanubeTisza_early	Poland_Weklice_WielbarkCulture_Roman	MEM	0.000000248238	-0.005	NO
	DanubeTisza_late	Sweden_Viking.SG	MEM	0.0000002443092	-0.012	NO
	DanubeTisza_late	Sweden_Viking.SG	MEM	0.0000002443092	-0.012	NO
	Germany_Hassleben_Germanic	Russia_Bolshoy	MEM	0.000000238536	0.888	NO
	Germany_Hassleben_Germanic	Russia_Bolshoy	MEM	0.000000238536	0.888	NO
	Hungary_MiddleAvar	Poland_Viking.SG	MEM	0.0000002378971	0.059	NO
	Hungary_MiddleAvar	Poland_Viking.SG	MEM	0.0000002378971	0.059	NO
	Czech_BellBeaker	France_LateAntiquity	MEM	0.0000002307598	-8.216	NO
	Czech_BellBeaker	France_LateAntiquity	MEM	0.0000002307598	-8.216	NO
	DanubeTisza_late	France_GalloRoman	MEM	0.0000002253509	0.008	NO
	DanubeTisza_late	France_GalloRoman	MEM	0.0000002253509	0.008	NO
	Russia_MLBA_Sintashta	Serbia_Sirmium	MEM	0.0000002215484	0.386	NO
	Russia_MLBA_Sintashta	Serbia_Sirmium	MEM	0.0000002215484	0.386	NO
	Hungary_MiddleLateAvar	Poland_Weklice_WielbarkCulture_Roman	MEM	0.0000002205206	0.009	NO
	Hungary_MiddleLateAvar	Poland_Weklice_WielbarkCulture_Roman	MEM	0.0000002205206	0.009	NO
	Hungary_EarlyAvar	Poland_Weklice_WielbarkCulture_Roman	MEM	0.0000002165871	0.012	NO
	Hungary_EarlyAvar	Poland_Weklice_WielbarkCulture_Roman	MEM	0.0000002165871	0.012	NO
	France_GalloRoman	Hungary_MiddleLateAvar	MEM	0.0000002159174	1.011	NO
	France_GalloRoman	Hungary_MiddleLateAvar	MEM	0.0000002159174	1.011	NO
	France_GalloRoman	Hungary_EarlyAvar	MEM	0.0000002152454	1.016	NO
	France_GalloRoman	Hungary_EarlyAvar	MEM	0.0000002152454	1.016	NO
	Czech_BellBeaker	Poland_Viking.SG	MEM	0.0000001985042	0.256	NO
	Czech_BellBeaker	Poland_Viking.SG	MEM	0.0000001985042	0.256	NO
	MMP	NE_Iberia_c.6-8CE_ES	MEM	0.0000001972627	-1.496	NO
	Norway_Viking	Ukraine_Neolithic	MEM	0.0000001830506	1.059	NO
	Norway_Viking	Ukraine_Neolithic	MEM	0.0000001830506	1.059	NO
	Italy_Imperial.SG	NE_Iberia_c.6-8CE_ES	MEM	0.0000001681451	-0.331	NO
	Italy_Imperial.SG	NE_Iberia_c.6-8CE_ES	MEM	0.0000001681451	-0.331	NO
	Russia_Davydovskoye_Antiquity	Serbia_Sirmium	MEM	0.0000001615842	0.276	NO
	Russia_Davydovskoye_Antiquity	Serbia_Sirmium	MEM	0.0000001615842	0.276	NO
	Slovenia_Emona_Roman	Szolad	MEM	0.0000001583654	-1.908	NO
	Slovenia_Emona_Roman	Szolad	MEM	0.0000001583654	-1.908	NO
	Hungary_EarlyAvar	Poland_Viking.SG	MEM	0.0000001505912	0.037	NO
	Hungary_EarlyAvar	Poland_Viking.SG	MEM	0.0000001505912	0.037	NO
	Collegno	Italy_Imperial.SG	MEM	0.0000001468404	1.784	NO
	Collegno	Italy_Imperial.SG	MEM	0.0000001468404	1.784	NO
	Russia_MLBA_Sintashta	Slovakia_Germanic_MP	MEM	0.000000143695	0.17	NO
	Russia_MLBA_Sintashta	Slovakia_Germanic_MP	MEM	0.000000143695	0.17	NO
	Hungary_MiddleLateAvar	Poland_Viking.SG	MEM	0.0000001420314	0.031	NO
	Hungary_MiddleLateAvar	Poland_Viking.SG	MEM	0.0000001420314	0.031	NO
	EHG	Italy_Roman_Medieval	MEM	0.0000001390173	0.27	NO
	DanubeTisza_early	Montenegro_Roman	MEM	0.0000001321188	0.015	NO
	DanubeTisza_early	Montenegro_Roman	MEM	0.0000001321188	0.015	NO
	Hungary_Sarmatian_Transtisza	Sardinia_BA	MEM	0.0000001233117	1.186	NO
	Hungary_Sarmatian_Transtisza	Sardinia_BA	MEM	0.0000001233117	1.186	NO
	Etruscan	Lithuania_Marvele_Roman	MEM	0.0000001225458	0.411	NO
[truncated: 2,689 more rows]

## Sheet: S6
Dataset S6: Testing qpAdm plausible models
Right populations	Left population 1	Left population 2	Target population	P value	Weight of Left population 1	Plausibility
West_Africa_ancient, Tianyuan, Iron_Gates_HG, Levant_N, Anatolia_N, Iran_N, Yamnaya_Samara, Alalakh_MLBA, Iberia_IA, Mycenaean, Steppe_IA	MMP	Russia_Ingria_IA.SG	Poland_EMA	0.8623125	0.306	YES
	MMP	Poland_Viking.SG	Poland_EMA	0.2760744	0.121	YES
	MMP	Estonia_IA.SG	Poland_EMA	0.1641617	0.373	YES
	MMP	Poland_Viking.SG	Russia_Gorokhovets_Medieval	0.09275389	0.052	YES
	MMP	Russia_Ingria_IA.SG	Russia_Kibol_Modern	0.05461852	0.117	YES
	MMP	Russia_Ingria_IA.SG	Russia_Krasnoe_Medieval	0.5137959	0.207	YES
	MMP	Poland_Viking.SG	Russia_Shekshovo9_HighMedieval	0.288648	0.219	YES
	MMP	Poland_Roman	Poland_EMA	0.06894672	-0.033	NO
	MMP	Lithuania_Marvele_Roman	Poland_EMA	0.01263967	0.366	NO
	MMP	Russia_Ingria_IA.SG	Russia_Gorokhovets_Medieval	0.01252975	0.187	NO
	MMP	Estonia_IA.SG	Russia_Gorokhovets_Medieval	0.00757949	0.274	NO
	MMP	Poland_Roman	Russia_Gorokhovets_Medieval	0.005957945	-0.131	NO
	MMP	Lithuania_Marvele_Roman	Russia_Gorokhovets_Medieval	0.0000019	0.046	NO
	MMP	Poland_Viking.SG	Russia_Kibol_Modern	0.003114579	0.032	NO
	MMP	Estonia_IA.SG	Russia_Kibol_Modern	0.002134042	0.295	NO
	MMP	Lithuania_Marvele_Roman	Russia_Kibol_Modern	0.0000709	0.292	NO
	MMP	Poland_Roman	Russia_Kibol_Modern	0.0000106	-0.158	NO
	MMP	Russia_Ingria_IA.SG	Russia_Kideksha_Modern	0.04894188	0.321	NO
	MMP	Estonia_IA.SG	Russia_Kideksha_Modern	0.02366195	0.357	NO
	MMP	Poland_Viking.SG	Russia_Kideksha_Modern	0.01138909	0.186	NO
	MMP	Poland_Roman	Russia_Kideksha_Modern	0.0005276561	-0.001	NO
	MMP	Lithuania_Marvele_Roman	Russia_Kideksha_Modern	0.0003398327	0.388	NO
	MMP	Poland_Viking.SG	Russia_Krasnoe_Medieval	0.04056246	0.001	NO
	MMP	Estonia_IA.SG	Russia_Krasnoe_Medieval	0.01902391	0.322	NO
	MMP	Poland_Roman	Russia_Krasnoe_Medieval	0.01186193	-0.13	NO
	MMP	Lithuania_Marvele_Roman	Russia_Krasnoe_Medieval	0.00109098	0.295	NO
	MMP	Poland_Viking.SG	Russia_Shekshovo2_Medieval	1.46E-23	-6.253	NO
	MMP	Estonia_IA.SG	Russia_Shekshovo2_Medieval	3.62E-58	-3.979	NO
	MMP	Poland_Roman	Russia_Shekshovo2_Medieval	3.5E-74	-20.417	NO
	MMP	Lithuania_Marvele_Roman	Russia_Shekshovo2_Medieval	8.17E-83	-5.431	NO
	MMP	Russia_Ingria_IA.SG	Russia_Shekshovo2_Medieval	-3.416	4.29E-39	NO
	MMP	Estonia_IA.SG	Russia_Shekshovo9_HighMedieval	0.01601932	0.364	NO
	MMP	Russia_Ingria_IA.SG	Russia_Shekshovo9_HighMedieval	0.01234358	0.303	NO
	MMP	Poland_Roman	Russia_Shekshovo9_HighMedieval	0.0001498289	0.006	NO
	MMP	Lithuania_Marvele_Roman	Russia_Shekshovo9_HighMedieval	0.0000778	0.395	NO

## Sheet: Population Definitions
Population Definitions
Master ID	Group ID
POH3	MEM
POH11	MEM
POH13	MEM
POH27	MEM
POH28	MEM
POH36	MEM
POH39	MEM
POH40	MEM
POH41	MEM
POH44	MEM
PJP010	MEM
LIB7	MEM
LIB11	MEM
LIB2	MMP
LIB3	MMP
LIB4	MMP
LIB5	MMP
LIB12	MMP
PJP010	MEM_early
LIB7	MEM_early
LIB11	MEM_early
POH11	MEM_early
POH44	MEM_early
POH3	MEM_late
POH13	MEM_late
POH27	MEM_late
POH28	MEM_late
POH36	MEM_late
POH40	MEM_late
POH41	MEM_late
POH39	MEM_late
POH3	MEM_withLowDepth
POH11	MEM_withLowDepth
POH13	MEM_withLowDepth
POH27	MEM_withLowDepth
POH28	MEM_withLowDepth
POH36	MEM_withLowDepth
POH39	MEM_withLowDepth
POH40	MEM_withLowDepth
POH41	MEM_withLowDepth
POH44	MEM_withLowDepth
PJP010	MEM_withLowDepth
LIB7	MEM_withLowDepth
LIB11	MEM_withLowDepth
POH10	MEM_withLowDepth
POH14	MEM_withLowDepth
POH15	MEM_withLowDepth
POH16	MEM_withLowDepth
POH17	MEM_withLowDepth
POH18	MEM_withLowDepth
POH1	MEM_withLowDepth
POH20	MEM_withLowDepth
POH21	MEM_withLowDepth
POH22	MEM_withLowDepth
POH24	MEM_withLowDepth
POH25	MEM_withLowDepth
POH26	MEM_withLowDepth
POH29	MEM_withLowDepth
POH2	MEM_withLowDepth
POH30	MEM_withLowDepth
POH31	MEM_withLowDepth
POH32	MEM_withLowDepth
POH33	MEM_withLowDepth
POH34	MEM_withLowDepth
POH35	MEM_withLowDepth
POH37	MEM_withLowDepth
POH38	MEM_withLowDepth
POH42	MEM_withLowDepth
POH43	MEM_withLowDepth
POH45	MEM_withLowDepth
POH4	MEM_withLowDepth
POH5	MEM_withLowDepth
POH6	MEM_withLowDepth
POH8	MEM_withLowDepth
POH9	MEM_withLowDepth
LIB1	MMP_withLowDepth
LIB6	MMP_withLowDepth
LIB9	MMP_withLowDepth
LIB2	MMP_withLowDepth
LIB3	MMP_withLowDepth
LIB4	MMP_withLowDepth
LIB5	MMP_withLowDepth
LIB12	MMP_withLowDepth
POH3	Pohansko_WG
POH11	Pohansko_WG
POH13	Pohansko_WG
POH27	Pohansko_WG
POH28	Pohansko_WG
POH36	Pohansko_WG
POH39	Pohansko_WG
POH40	Pohansko_WG
POH41	Pohansko_WG
POH44	Pohansko_WG
POH3	MEM_POH
POH11	MEM_POH
POH13	MEM_POH
POH27	MEM_POH
POH28	MEM_POH
POH36	MEM_POH
POH39	MEM_POH
POH40	MEM_POH
POH41	MEM_POH
POH44	MEM_POH
PJP010	MEM_POH
LIB7	MEM_LIB
LIB11	MEM_LIB
POH3	POH_Avar
POH27	POH_Avar
POH39	POH_Avar
POH11	POH_N
POH13	POH_N
POH28	POH_N
POH36	POH_N
POH40	POH_N
POH41	POH_N
POH44	POH_N
SZ12	Szolad-n
SZ14	Szolad-n
SZ16	Szolad-n
SZ23	Szolad-n
SZ24	Szolad-n
SZ25	Szolad-n
SZ30	Szolad-n
SZ38	Szolad-n
SZ41	Szolad-n
SZ42	Szolad-n
SZ7	Szolad-n
SZ9	Szolad-n
SZ19	Szolad-s
SZ28	Szolad-s
SZ31	Szolad-s
SZ32	Szolad-s
SZ37	Szolad-s
SZ40	Szolad-s
SZ18	Szolad-o
SZ27	Szolad-o
ALA001	Alalakh_MLBA
ALA002	Alalakh_MLBA
ALA004	Alalakh_MLBA
ALA008	Alalakh_MLBA
ALA011	Alalakh_MLBA
ALA013	Alalakh_MLBA
ALA014	Alalakh_MLBA
ALA015	Alalakh_MLBA
ALA016	Alalakh_MLBA
ALA017	Alalakh_MLBA
ALA018	Alalakh_MLBA
ALA020	Alalakh_MLBA
ALA023	Alalakh_MLBA
ALA024	Alalakh_MLBA
ALA025	Alalakh_MLBA
ALA026	Alalakh_MLBA
ALA028	Alalakh_MLBA
ALA029	Alalakh_MLBA
ALA030	Alalakh_MLBA
ALA034	Alalakh_MLBA
ALA035	Alalakh_MLBA
ALA037	Alalakh_MLBA
ALA039	Alalakh_MLBA
ALA084	Alalakh_MLBA
ALA095	Alalakh_MLBA
I0707	Anatolia_N
I0708	Anatolia_N
I0709	Anatolia_N
I0723	Anatolia_N
I0724	Anatolia_N
I0725	Anatolia_N
I0726	Anatolia_N
I0727	Anatolia_N
I0736	Anatolia_N
I0744	Anatolia_N
I0745	Anatolia_N
I0746	Anatolia_N
I1096	Anatolia_N
I1097	Anatolia_N
I1098	Anatolia_N
I1099	Anatolia_N
I1100	Anatolia_N
I1101	Anatolia_N
I1102	Anatolia_N
I1103	Anatolia_N
I1579	Anatolia_N
I1580	Anatolia_N
I1581	Anatolia_N
I1583	Anatolia_N
I1585	Anatolia_N
ZHAG	Anatolia_N
ZHAJ	Anatolia_N
ZHJ	Anatolia_N
ZKO	Anatolia_N
ZMOJ	Anatolia_N
I15232	Austria_Medieval
R10656	Austria_Roman
R10657	Austria_Roman
R10659	Austria_Roman
R10665	Austria_Roman
R10666	Austria_Roman
R10670	Austria_Roman
CL102	Collegno
CL110	Collegno
CL121	Collegno
CL146	Collegno
CL23	Collegno
CL25	Collegno
CL30	Collegno
CL36	Collegno
CL38	Collegno
CL47	Collegno
CL49	Collegno
CL53	Collegno
CL57	Collegno
CL63	Collegno
CL84	Collegno
CL93	Collegno
CL94	Collegno
CL97	Collegno
I26748	Croatia_EarlyMedieval
I34980	Croatia_EarlyMedieval
I35008	Croatia_EarlyMedieval
I35010	Croatia_EarlyMedieval
I35012	Croatia_EarlyMedieval
I35014	Croatia_EarlyMedieval
I35081	Croatia_EarlyMedieval
I35095	Croatia_EarlyMedieval
I28388	Croatia_EarlyMedieval_Avar
I28392	Croatia_EarlyMedieval_Avar
I28393	Croatia_EarlyMedieval_Avar
I28394	Croatia_EarlyMedieval_Avar
I28397	Croatia_EarlyMedieval_Avar
I28398	Croatia_EarlyMedieval_Avar
I28400	Croatia_EarlyMedieval_Avar
I34800	Croatia_EarlyMedieval_Avar
I26745	Croatia_EarlyMedieval_EarlySlav
I26747	Croatia_EarlyMedieval_EarlySlav
I27295	Croatia_Gepidic
I27296	Croatia_Gepidic
I27298	Croatia_Gepidic
I26765	Croatia_LateAntiquity
I26766	Croatia_LateAntiquity
I26767	Croatia_LateAntiquity
I26894	Croatia_LateAntiquity
I26895	Croatia_LateAntiquity
I28446	Croatia_LateAntiquity
I28447	Croatia_LateAntiquity
I28448	Croatia_LateAntiquity
R3685	Croatia_LateAntiquity
I26776	Croatia_Roman
R2040	Croatia_Roman
R2041	Croatia_Roman
R2042	Croatia_Roman
R2045	Croatia_Roman
R2050	Croatia_Roman
R2051	Croatia_Roman
R2053	Croatia_Roman
R3542	Croatia_Roman
R3543	Croatia_Roman
R3544	Croatia_Roman
R3547	Croatia_Roman
R3655	Croatia_Roman
R3656	Croatia_Roman
R3657	Croatia_Roman
R3659	Croatia_Roman
R3662	Croatia_Roman
R3663	Croatia_Roman
R3664	Croatia_Roman
R3665	Croatia_Roman
R3670	Croatia_Roman
R3743	Croatia_Roman
R3744	Croatia_Roman
R3745	Croatia_Roman
R3746	Croatia_Roman
R3747	Croatia_Roman
R6693	Croatia_Roman
R6701	Croatia_Roman
I26704	Croatia_Roman_Imperial
I26707	Croatia_Roman_Imperial
I26708	Croatia_Roman_Imperial
I26714	Croatia_Roman_Imperial
I26718	Croatia_Roman_Imperial
I26750	Croatia_Roman_Imperial
I26751	Croatia_Roman_Imperial
I26752	Croatia_Roman_Imperial
I26754	Croatia_Roman_Imperial
I26764	Croatia_Roman_Imperial
I4136	Czech_BellBeaker
I4145	Czech_BellBeaker
I4885	Czech_BellBeaker
I4886	Czech_BellBeaker
I4888	Czech_BellBeaker
I4889	Czech_BellBeaker
I4890	Czech_BellBeaker
I4891	Czech_BellBeaker
I4895	Czech_BellBeaker
I4896	Czech_BellBeaker
I4945	Czech_BellBeaker
I4946	Czech_BellBeaker
I5514	Czech_BellBeaker
I5666	Czech_BellBeaker
I6468	Czech_BellBeaker
I6476	Czech_BellBeaker
I6480	Czech_BellBeaker
I7205	Czech_BellBeaker
I7211	Czech_BellBeaker
I7212	Czech_BellBeaker
I7213	Czech_BellBeaker
I7214	Czech_BellBeaker
I7249	Czech_BellBeaker
I7250	Czech_BellBeaker
I7251	Czech_BellBeaker
I7269	Czech_BellBeaker
I7270	Czech_BellBeaker
I7275	Czech_BellBeaker
I7276	Czech_BellBeaker
I7278	Czech_BellBeaker
I7281	Czech_BellBeaker
I7282	Czech_BellBeaker
I7286	Czech_BellBeaker
I7287	Czech_BellBeaker
I7288	Czech_BellBeaker
I7290	Czech_BellBeaker
I5026	Czechia_EarlySlav
I18743	DanubeTisza_early
A1801	DanubeTisza_early
A1802	DanubeTisza_early
A1816	DanubeTisza_early
A1818	DanubeTisza_early
A1819	DanubeTisza_early
A1822	DanubeTisza_early
A1823	DanubeTisza_early
I18222	DanubeTisza_late
I18225	DanubeTisza_late
A1809	DanubeTisza_late
A1810	DanubeTisza_late
A1813	DanubeTisza_late
A1814	DanubeTisza_late
A1815	DanubeTisza_late
I0061	EHG
I0124	EHG
I0211	EHG
Sidelkino	EHG
0LS10	Estonia_IA.SG.SG
V10	Estonia_IA.SG.SG
V11	Estonia_IA.SG.SG
V12	Estonia_IA.SG.SG
V7	Estonia_IA.SG.SG
VII4	Estonia_IA.SG.SG
X04	Estonia_IA.SG.SG
CAM001	Etruscan
CAM003	Etruscan
CSN003	Etruscan
CSN006	Etruscan
CSN009	Etruscan
ETR005	Etruscan
MAG001	Etruscan
MAS004	Etruscan
PRZ001	Etruscan
PRZ002	Etruscan
TAQ002	Etruscan
TAQ015	Etruscan
TAQ019	Etruscan
TAQ024	Etruscan
VET001	Etruscan
VET002	Etruscan
VET003_4	Etruscan
VET007	Etruscan
VET010	Etruscan
VEU001	Etruscan
VOL001	Etruscan
R2055	France_GalloRoman
R2057	France_GalloRoman
R2058	France_GalloRoman
R11552	France_LateAntiquity
R11554	France_LateAntiquity
R11557	France_LateAntiquity
R11560	France_LateAntiquity
R11561	France_LateAntiquity
R2065	France_Medieval
R2066	France_Medieval
R1874	France_ProtoMerovingien
AED106	Germany_EMedieval.SG
AED1108	Germany_EMedieval.SG
AED1119	Germany_EMedieval.SG
AED1135b	Germany_EMedieval.SG
AED125b	Germany_EMedieval.SG
AED204	Germany_EMedieval.SG
AED249	Germany_EMedieval.SG
AED432b	Germany_EMedieval.SG
AED513	Germany_EMedieval.SG
AED92b	Germany_EMedieval.SG
AEHIb	Germany_EMedieval.SG
Alh10	Germany_EMedieval.SG
Alh1	Germany_EMedieval.SG
Alh2	Germany_EMedieval.SG
Alh3a	Germany_EMedieval.SG
BIM33	Germany_EMedieval.SG
BIM37b	Germany_EMedieval.SG
NW255a	Germany_EMedieval.SG
NW54	Germany_EMedieval.SG
STR220c	Germany_EMedieval.SG
STR228	Germany_EMedieval.SG
STR241	Germany_EMedieval.SG
STR248b	Germany_EMedieval.SG
STR266b	Germany_EMedieval.SG
STR300b	Germany_EMedieval.SG
STR310	Germany_EMedieval.SG
STR316b	Germany_EMedieval.SG
STR328c	Germany_EMedieval.SG
STR355c	Germany_EMedieval.SG
STR360c	Germany_EMedieval.SG
STR393b	Germany_EMedieval.SG
STR480	Germany_EMedieval.SG
STR486	Germany_EMedieval.SG
STR502b	Germany_EMedieval.SG
STR535	Germany_EMedieval.SG
R11866	Germany_Hassleben_Germanic
R11867	Germany_Hassleben_Germanic
R11868	Germany_Hassleben_Germanic
R11872	Germany_Hassleben_Germanic
R11873	Germany_Hassleben_Germanic
R11877	Germany_Hassleben_Germanic
KFJ027	Hungary_Avar
KFJ031	Hungary_Avar
KFJ033	Hungary_Avar
KFJ035	Hungary_Avar
KFJ046	Hungary_Avar
KUP001	Hungary_Avar
KUP014	Hungary_Avar
KUP020	Hungary_Avar
KUP021	Hungary_Avar
RKC001	Hungary_Avar
RKC025	Hungary_Avar
RKF026	Hungary_Avar
RKF027	Hungary_Avar
RKF035	Hungary_Avar
RKF045	Hungary_Avar
RKF051	Hungary_Avar
RKF080	Hungary_Avar
RKF084	Hungary_Avar
RKF094	Hungary_Avar
RKF102	Hungary_Avar
RKF161	Hungary_Avar
RKF165	Hungary_Avar
RKF170	Hungary_Avar
RKF187	Hungary_Avar
RKF193	Hungary_Avar
RKF208	Hungary_Avar
RKF215	Hungary_Avar
RKF217	Hungary_Avar
RKF220	Hungary_Avar
RKF228	Hungary_Avar
RKF234	Hungary_Avar
RKF239	Hungary_Avar
RKF240	Hungary_Avar
RKF241	Hungary_Avar
RKF242	Hungary_Avar
RKF243	Hungary_Avar
RKF244	Hungary_Avar
RKF245	Hungary_Avar
RKF246	Hungary_Avar
RKF247	Hungary_Avar
RKF248	Hungary_Avar
RKF249	Hungary_Avar
RKF250	Hungary_Avar
RKF251	Hungary_Avar
RKF253	Hungary_Avar
RKF254	Hungary_Avar
RKF255	Hungary_Avar
RKF256	Hungary_Avar
RKF257	Hungary_Avar
RKF258	Hungary_Avar
RKF259	Hungary_Avar
RKF260	Hungary_Avar
RKF261	Hungary_Avar
RKF262	Hungary_Avar
RKF263	Hungary_Avar
RKF264	Hungary_Avar
RKF265	Hungary_Avar
RKF266	Hungary_Avar
RKF267	Hungary_Avar
RKF268	Hungary_Avar
RKF269	Hungary_Avar
RKF270	Hungary_Avar
RKF271	Hungary_Avar
RKF272	Hungary_Avar
RKF273	Hungary_Avar
RKF274	Hungary_Avar
RKF275	Hungary_Avar
RKF276	Hungary_Avar
RKF277	Hungary_Avar
RKF278	Hungary_Avar
RKF279	Hungary_Avar
RKF280	Hungary_Avar
RKO001	Hungary_Avar
RKO002	Hungary_Avar
RKO003	Hungary_Avar
RKO004	Hungary_Avar
RKO005	Hungary_Avar
RKO006	Hungary_Avar
RKO007	Hungary_Avar
RKO010	Hungary_Avar
RKO012	Hungary_Avar
RKO013	Hungary_Avar
RKO014	Hungary_Avar
RKO015	Hungary_Avar
RKO016	Hungary_Avar
RKO018	Hungary_Avar
RKO019	Hungary_Avar
RKO020	Hungary_Avar
RKO021	Hungary_Avar
KUP002	Hungary_EarlyAvar
KUP003	Hungary_EarlyAvar
KUP004	Hungary_EarlyAvar
KUP005	Hungary_EarlyAvar
KUP006	Hungary_EarlyAvar
KUP022	Hungary_EarlyAvar
KUP024	Hungary_EarlyAvar
KUP025	Hungary_EarlyAvar
KUP026	Hungary_EarlyAvar
KUP027	Hungary_EarlyAvar
RKC051	Hungary_EarlyAvar
RKC052	Hungary_EarlyAvar
RKF009	Hungary_EarlyAvar
RKF048	Hungary_EarlyAvar
RKF050	Hungary_EarlyAvar
RKF052	Hungary_EarlyAvar
RKF053	Hungary_EarlyAvar
RKF056	Hungary_EarlyAvar
RKF059	Hungary_EarlyAvar
RKF060	Hungary_EarlyAvar
RKF061	Hungary_EarlyAvar
RKF062	Hungary_EarlyAvar
RKF066	Hungary_EarlyAvar
RKF067	Hungary_EarlyAvar
RKF069	Hungary_EarlyAvar
RKF071	Hungary_EarlyAvar
RKF074	Hungary_EarlyAvar
RKF076	Hungary_EarlyAvar
RKF077	Hungary_EarlyAvar
RKF078	Hungary_EarlyAvar
RKF081	Hungary_EarlyAvar
RKF085	Hungary_EarlyAvar
RKF086	Hungary_EarlyAvar
RKF087	Hungary_EarlyAvar
RKF101	Hungary_EarlyAvar
RKF103	Hungary_EarlyAvar
RKF105	Hungary_EarlyAvar
RKF106	Hungary_EarlyAvar
RKF107	Hungary_EarlyAvar
RKF108	Hungary_EarlyAvar
RKF109	Hungary_EarlyAvar
RKF113	Hungary_EarlyAvar
RKF115	Hungary_EarlyAvar
RKF116	Hungary_EarlyAvar
RKF121	Hungary_EarlyAvar
RKF124	Hungary_EarlyAvar
RKF126	Hungary_EarlyAvar
RKF128	Hungary_EarlyAvar
RKF129	Hungary_EarlyAvar
RKF132	Hungary_EarlyAvar
RKF133	Hungary_EarlyAvar
RKF137	Hungary_EarlyAvar
RKF145	Hungary_EarlyAvar
RKF146	Hungary_EarlyAvar
RKF148	Hungary_EarlyAvar
RKF164	Hungary_EarlyAvar
RKF172	Hungary_EarlyAvar
RKF173	Hungary_EarlyAvar
RKF174	Hungary_EarlyAvar
RKF175	Hungary_EarlyAvar
RKF176	Hungary_EarlyAvar
RKF177	Hungary_EarlyAvar
RKF178	Hungary_EarlyAvar
RKF179	Hungary_EarlyAvar
RKF180	Hungary_EarlyAvar
RKF182	Hungary_EarlyAvar
RKF183	Hungary_EarlyAvar
RKF185	Hungary_EarlyAvar
RKF186	Hungary_EarlyAvar
RKF194	Hungary_EarlyAvar
RKF195	Hungary_EarlyAvar
RKF196	Hungary_EarlyAvar
RKF200	Hungary_EarlyAvar
RKF201	Hungary_EarlyAvar
RKF203	Hungary_EarlyAvar
RKF206	Hungary_EarlyAvar
RKF207	Hungary_EarlyAvar
RKF227	Hungary_EarlyAvar
RKF054	Hungary_EMiddleAvar
RKF055	Hungary_EMiddleAvar
RKF057	Hungary_EMiddleAvar
RKF072	Hungary_EMiddleAvar
RKF089	Hungary_EMiddleAvar
RKF091	Hungary_EMiddleAvar
RKF093	Hungary_EMiddleAvar
RKF097	Hungary_EMiddleAvar
RKF110	Hungary_EMiddleAvar
RKF117	Hungary_EMiddleAvar
RKF122	Hungary_EMiddleAvar
RKF130	Hungary_EMiddleAvar
RKF134	Hungary_EMiddleAvar
RKF135	Hungary_EMiddleAvar
RKF188	Hungary_EMiddleAvar
RKF189	Hungary_EMiddleAvar
RKF197	Hungary_EMiddleAvar
RKF202	Hungary_EMiddleAvar
RKF204	Hungary_EMiddleAvar
RKF205	Hungary_EMiddleAvar
RKF223	Hungary_EMiddleAvar
RKF224	Hungary_EMiddleAvar
RKF229	Hungary_EMiddleAvar
RKF230	Hungary_EMiddleAvar
KFJ001	Hungary_LateAvar
KFJ003	Hungary_LateAvar
KFJ004	Hungary_LateAvar
KFJ005	Hungary_LateAvar
KFJ006	Hungary_LateAvar
KFJ007	Hungary_LateAvar
KFJ008	Hungary_LateAvar
KFJ009	Hungary_LateAvar
KFJ010	Hungary_LateAvar
KFJ012	Hungary_LateAvar
KFJ017	Hungary_LateAvar
KFJ018	Hungary_LateAvar
KFJ019	Hungary_LateAvar
KFJ020	Hungary_LateAvar
KFJ021	Hungary_LateAvar
KFJ022	Hungary_LateAvar
KFJ023	Hungary_LateAvar
KFJ025	Hungary_LateAvar
KFJ026	Hungary_LateAvar
KFJ030	Hungary_LateAvar
KFJ037	Hungary_LateAvar
KFJ040	Hungary_LateAvar
KFJ041	Hungary_LateAvar
KFJ047	Hungary_LateAvar
KFJ048	Hungary_LateAvar
KFJ049	Hungary_LateAvar
KFJ050	Hungary_LateAvar
KFJ051	Hungary_LateAvar
KFJ052	Hungary_LateAvar
KFJ053	Hungary_LateAvar
KFJ054	Hungary_LateAvar
KUP007	Hungary_LateAvar
KUP008	Hungary_LateAvar
KUP009	Hungary_LateAvar
KUP010	Hungary_LateAvar
KUP011	Hungary_LateAvar
KUP012	Hungary_LateAvar
KUP016	Hungary_LateAvar
KUP017	Hungary_LateAvar
KUP018	Hungary_LateAvar
KUP019	Hungary_LateAvar
KUP023	Hungary_LateAvar
RKC005	Hungary_LateAvar
RKC008	Hungary_LateAvar
RKC009	Hungary_LateAvar
RKC010	Hungary_LateAvar
RKC011	Hungary_LateAvar
RKC012	Hungary_LateAvar
RKC013	Hungary_LateAvar
RKC015	Hungary_LateAvar
RKC018	Hungary_LateAvar
RKC019	Hungary_LateAvar
RKC020	Hungary_LateAvar
RKC023	Hungary_LateAvar
RKC024	Hungary_LateAvar
RKC027	Hungary_LateAvar
RKC029	Hungary_LateAvar
RKC032	Hungary_LateAvar
RKC035	Hungary_LateAvar
RKC041	Hungary_LateAvar
RKC043	Hungary_LateAvar
RKC046	Hungary_LateAvar
RKC048	Hungary_LateAvar
RKC049	Hungary_LateAvar
RKC050	Hungary_LateAvar
RKF002	Hungary_LateAvar
RKF005	Hungary_LateAvar
RKF006	Hungary_LateAvar
RKF010	Hungary_LateAvar
RKF011	Hungary_LateAvar
RKF012	Hungary_LateAvar
RKF013	Hungary_LateAvar
RKF014	Hungary_LateAvar
RKF015	Hungary_LateAvar
RKF016	Hungary_LateAvar
RKF017	Hungary_LateAvar
RKF018	Hungary_LateAvar
RKF019	Hungary_LateAvar
RKF020	Hungary_LateAvar
RKF021	Hungary_LateAvar
RKF023	Hungary_LateAvar
RKF025	Hungary_LateAvar
RKF028	Hungary_LateAvar
RKF030	Hungary_LateAvar
RKF032	Hungary_LateAvar
RKF033	Hungary_LateAvar
RKF034	Hungary_LateAvar
RKF036	Hungary_LateAvar
RKF038	Hungary_LateAvar
RKF041	Hungary_LateAvar
RKF046	Hungary_LateAvar
RKF090	Hungary_LateAvar
RKF092	Hungary_LateAvar
RKF095	Hungary_LateAvar
RKF096	Hungary_LateAvar
RKF099	Hungary_LateAvar
RKF100	Hungary_LateAvar
RKF118	Hungary_LateAvar
RKF120	Hungary_LateAvar
RKF127	Hungary_LateAvar
RKF139	Hungary_LateAvar
RKF142	Hungary_LateAvar
RKF151	Hungary_LateAvar
RKF152	Hungary_LateAvar
RKF155	Hungary_LateAvar
RKF156	Hungary_LateAvar
RKF158	Hungary_LateAvar
RKF159	Hungary_LateAvar
RKF160	Hungary_LateAvar
RKF162	Hungary_LateAvar
RKF166	Hungary_LateAvar
RKF168	Hungary_LateAvar
RKF169	Hungary_LateAvar
RKF184	Hungary_LateAvar
RKF190	Hungary_LateAvar
RKF191	Hungary_LateAvar
RKF198	Hungary_LateAvar
RKF199	Hungary_LateAvar
RKF210	Hungary_LateAvar
RKF218	Hungary_LateAvar
RKF219	Hungary_LateAvar
RKF221	Hungary_LateAvar
RKF231	Hungary_LateAvar
RKF235	Hungary_LateAvar
HNJ001	Hungary_MiddleAvar
HNJ002	Hungary_MiddleAvar
HNJ003	Hungary_MiddleAvar
HNJ004	Hungary_MiddleAvar
HNJ005	Hungary_MiddleAvar
HNJ006	Hungary_MiddleAvar
HNJ007	Hungary_MiddleAvar
HNJ008	Hungary_MiddleAvar
HNJ009	Hungary_MiddleAvar
HNJ010	Hungary_MiddleAvar
HNJ011	Hungary_MiddleAvar
HNJ012	Hungary_MiddleAvar
HNJ013	Hungary_MiddleAvar
HNJ014	Hungary_MiddleAvar
HNJ015	Hungary_MiddleAvar
HNJ016	Hungary_MiddleAvar
HNJ025	Hungary_MiddleAvar
HNJ026	Hungary_MiddleAvar
KFJ034	Hungary_MiddleAvar
KFJ043	Hungary_MiddleAvar
RKC002	Hungary_MiddleAvar
RKC003	Hungary_MiddleAvar
RKC030	Hungary_MiddleAvar
RKC031	Hungary_MiddleAvar
RKC033	Hungary_MiddleAvar
RKC036	Hungary_MiddleAvar
RKC037	Hungary_MiddleAvar
RKC038	Hungary_MiddleAvar
RKC039	Hungary_MiddleAvar
RKC042	Hungary_MiddleAvar
RKC047	Hungary_MiddleAvar
RKF024	Hungary_MiddleAvar
RKF029	Hungary_MiddleAvar
RKF037	Hungary_MiddleAvar
RKF042	Hungary_MiddleAvar
RKF044	Hungary_MiddleAvar
RKF047	Hungary_MiddleAvar
RKF049	Hungary_MiddleAvar
RKF063	Hungary_MiddleAvar
RKF068	Hungary_MiddleAvar
RKF073	Hungary_MiddleAvar
RKF083	Hungary_MiddleAvar
RKF088	Hungary_MiddleAvar
RKF098	Hungary_MiddleAvar
RKF104	Hungary_MiddleAvar
RKF114	Hungary_MiddleAvar
RKF131	Hungary_MiddleAvar
RKF136	Hungary_MiddleAvar
RKF138	Hungary_MiddleAvar
RKF140	Hungary_MiddleAvar
RKF144	Hungary_MiddleAvar
RKF147	Hungary_MiddleAvar
RKF150	Hungary_MiddleAvar
RKF163	Hungary_MiddleAvar
RKF181	Hungary_MiddleAvar
RKF192	Hungary_MiddleAvar
RKF209	Hungary_MiddleAvar
RKF211	Hungary_MiddleAvar
RKF222	Hungary_MiddleAvar
RKF226	Hungary_MiddleAvar
RKF237	Hungary_MiddleAvar
RKF238	Hungary_MiddleAvar
KFJ011	Hungary_MiddleLateAvar
KFJ013	Hungary_MiddleLateAvar
KFJ014	Hungary_MiddleLateAvar
KFJ015	Hungary_MiddleLateAvar
KFJ016	Hungary_MiddleLateAvar
KFJ024	Hungary_MiddleLateAvar
KFJ028	Hungary_MiddleLateAvar
KFJ029	Hungary_MiddleLateAvar
KFJ032	Hungary_MiddleLateAvar
KFJ036	Hungary_MiddleLateAvar
KFJ038	Hungary_MiddleLateAvar
KFJ039	Hungary_MiddleLateAvar
KFJ042	Hungary_MiddleLateAvar
KFJ044	Hungary_MiddleLateAvar
KFJ045	Hungary_MiddleLateAvar
RKC006	Hungary_MiddleLateAvar
RKC007	Hungary_MiddleLateAvar
RKC014	Hungary_MiddleLateAvar
RKC016	Hungary_MiddleLateAvar
RKC017	Hungary_MiddleLateAvar
RKC021	Hungary_MiddleLateAvar
RKC022	Hungary_MiddleLateAvar
RKC026	Hungary_MiddleLateAvar
RKC028	Hungary_MiddleLateAvar
RKC034	Hungary_MiddleLateAvar
RKC040	Hungary_MiddleLateAvar
RKC044	Hungary_MiddleLateAvar
RKC045	Hungary_MiddleLateAvar
RKF003	Hungary_MiddleLateAvar
RKF004	Hungary_MiddleLateAvar
RKF007	Hungary_MiddleLateAvar
RKF031	Hungary_MiddleLateAvar
RKF039	Hungary_MiddleLateAvar
RKF040	Hungary_MiddleLateAvar
RKF043	Hungary_MiddleLateAvar
RKF064	Hungary_MiddleLateAvar
RKF079	Hungary_MiddleLateAvar
RKF141	Hungary_MiddleLateAvar
RKF143	Hungary_MiddleLateAvar
RKF149	Hungary_MiddleLateAvar
RKF153	Hungary_MiddleLateAvar
RKF154	Hungary_MiddleLateAvar
RKF157	Hungary_MiddleLateAvar
RKF212	Hungary_MiddleLateAvar
RKF213	Hungary_MiddleLateAvar
RKF214	Hungary_MiddleLateAvar
I20802	Hungary_Sarmatian_Transtisza
A181021	Hungary_Sarmatian_Transtisza
A181022	Hungary_Sarmatian_Transtisza
A181023	Hungary_Sarmatian_Transtisza
A181024	Hungary_Sarmatian_Transtisza
A181025	Hungary_Sarmatian_Transtisza
A181026	Hungary_Sarmatian_Transtisza
A181028	Hungary_Sarmatian_Transtisza
I0257	Iberia_BellBeaker
I0258	Iberia_BellBeaker
I0260	Iberia_BellBeaker
I0261	Iberia_BellBeaker
I0262	Iberia_BellBeaker
I0263	Iberia_BellBeaker
I0453	Iberia_BellBeaker
I0455	Iberia_BellBeaker
I0456	Iberia_BellBeaker
I0457	Iberia_BellBeaker
I0459	Iberia_BellBeaker
I0460	Iberia_BellBeaker
I0461	Iberia_BellBeaker
I0823	Iberia_BellBeaker
I0825	Iberia_BellBeaker
I0826	Iberia_BellBeaker
I0840	Iberia_BellBeaker
I1553	Iberia_BellBeaker
I1970	Iberia_BellBeaker
I4229	Iberia_BellBeaker
I4245	Iberia_BellBeaker
I4247	Iberia_BellBeaker
I5665	Iberia_BellBeaker
I6472	Iberia_BellBeaker
I6475	Iberia_BellBeaker
I6539	Iberia_BellBeaker
I6584	Iberia_BellBeaker
I6587	Iberia_BellBeaker
I6588	Iberia_BellBeaker
I6623	Iberia_BellBeaker
I12171	Iberia_IA
I12410	Iberia_IA
I12561	Iberia_IA
I12640	Iberia_IA
I12641	Iberia_IA
I12642	Iberia_IA
I12877	Iberia_IA
I12878	Iberia_IA
I12879	Iberia_IA
I3320	Iberia_IA
I3321	Iberia_IA
I3322	Iberia_IA
I3323	Iberia_IA
I3324	Iberia_IA
I3326	Iberia_IA
I3327	Iberia_IA
I3757	Iberia_IA
I3758	Iberia_IA
I3759	Iberia_IA
I4556	Iberia_IA
I1944	Iran_N
I1945	Iran_N
I1947	Iran_N
I1949	Iran_N
I1951	Iran_N
I1954	Iran_N
I7527	Iran_N
I4081	Iron_Gates_HG
I4582	Iron_Gates_HG
I4607	Iron_Gates_HG
I4655	Iron_Gates_HG
I4657	Iron_Gates_HG
I4660	Iron_Gates_HG
I4870	Iron_Gates_HG
I4871	Iron_Gates_HG
I4872	Iron_Gates_HG
I4873	Iron_Gates_HG
I4874	Iron_Gates_HG
I4875	Iron_Gates_HG
I4876	Iron_Gates_HG
I4877	Iron_Gates_HG
I4878	Iron_Gates_HG
I4880	Iron_Gates_HG
I4881	Iron_Gates_HG
I4914	Iron_Gates_HG
I4915	Iron_Gates_HG
I4916	Iron_Gates_HG
I4917	Iron_Gates_HG
I5233	Iron_Gates_HG
I5234	Iron_Gates_HG
I5235	Iron_Gates_HG
I5236	Iron_Gates_HG
I5237	Iron_Gates_HG
I5238	Iron_Gates_HG
I5239	Iron_Gates_HG
I5240	Iron_Gates_HG
I5242	Iron_Gates_HG
I5244	Iron_Gates_HG
I5401	Iron_Gates_HG
I5402	Iron_Gates_HG
I5408	Iron_Gates_HG
I5409	Iron_Gates_HG
I5411	Iron_Gates_HG
I5436	Iron_Gates_HG
I5771	Iron_Gates_HG
I5772	Iron_Gates_HG
I5773	Iron_Gates_HG
R111	Italy_Imperial.SG
R113	Italy_Imperial.SG
R114	Italy_Imperial.SG
R115	Italy_Imperial.SG
R123	Italy_Imperial.SG
R125	Italy_Imperial.SG
R126	Italy_Imperial.SG
R128	Italy_Imperial.SG
R131	Italy_Imperial.SG
R1543	Italy_Imperial.SG
R1544	Italy_Imperial.SG
R1545	Italy_Imperial.SG
R1547	Italy_Imperial.SG
R1548	Italy_Imperial.SG
R1549	Italy_Imperial.SG
R1550	Italy_Imperial.SG
R1551	Italy_Imperial.SG
R38	Italy_Imperial.SG
R39	Italy_Imperial.SG
R40	Italy_Imperial.SG
R41	Italy_Imperial.SG
R42	Italy_Imperial.SG
R436	Italy_Imperial.SG
R43	Italy_Imperial.SG
R44	Italy_Imperial.SG
R45	Italy_Imperial.SG
R47	Italy_Imperial.SG
R49	Italy_Imperial.SG
R50	Italy_Imperial.SG
R51	Italy_Imperial.SG
R66	Italy_Imperial.SG
R67	Italy_Imperial.SG
R68	Italy_Imperial.SG
R69	Italy_Imperial.SG
R70	Italy_Imperial.SG
R71	Italy_Imperial.SG
R72	Italy_Imperial.SG
R73	Italy_Imperial.SG
R75	Italy_Imperial.SG
R76	Italy_Imperial.SG
R78	Italy_Imperial.SG
R80	Italy_Imperial.SG
R81	Italy_Imperial.SG
R835	Italy_Imperial.SG
R836	Italy_Imperial.SG
R1554	Italy_Roman
R1555	Italy_Roman
R1556	Italy_Roman
R1557	Italy_Roman
R1291	Italy_Roman_Medieval
R1292	Italy_Roman_Medieval
R1294	Italy_Roman_Medieval
R11109	Italy_RomanImperial
R11111	Italy_RomanImperial
R11112	Italy_RomanImperial
R11113	Italy_RomanImperial
R11116	Italy_RomanImperial
R11117	Italy_RomanImperial
R11119	Italy_RomanImperial
R11120	Italy_RomanImperial
I0867	Levant_N
I1699	Levant_N
I1704	Levant_N
I1707	Levant_N
I1710	Levant_N
I1727	Levant_N
Turlojiske1932	Lithuania_BA
Turlojiske1	Lithuania_BA
Turlojiske3	Lithuania_BA
Turlojiske5	Lithuania_BA
R10840	Lithuania_Bailuliai_BarrowCulture
R10830	Lithuania_Marvele_Roman
R10832	Lithuania_Marvele_Roman
R10836	Lithuania_Marvele_Roman
R10838	Lithuania_Marvele_Roman
HGDP00449	Mbuti.DG
HGDP00474	Mbuti.DG
HGDP00476	Mbuti.DG
HGDP00982	Mbuti.DG
R3478	Montenegro_Roman
R3482	Montenegro_Roman
R9918	Montenegro_Roman
R9919	Montenegro_Roman
R9920	Montenegro_Roman
I9006	Mycenaean
I9010	Mycenaean
I9033	Mycenaean
I9041	Mycenaean
I3775	NE_Iberia_c.6-8CE_ES
I3776	NE_Iberia_c.6-8CE_ES
I3777	NE_Iberia_c.6-8CE_ES
I3778	NE_Iberia_c.6-8CE_ES
I3866	NE_Iberia_c.6-8CE_ES
I7672	NE_Iberia_c.6-8CE_ES
I7673	NE_Iberia_c.6-8CE_ES
I7674	NE_Iberia_c.6-8CE_ES
I7675	NE_Iberia_c.6-8CE_ES
I7676	NE_Iberia_c.6-8CE_ES
I10851	NE_Iberia_c.8-12CE
I10852	NE_Iberia_c.8-12CE
I10853	NE_Iberia_c.8-12CE
I10854	NE_Iberia_c.8-12CE
I10892	NE_Iberia_c.8-12CE
I10895	NE_Iberia_c.8-12CE
I10897	NE_Iberia_c.8-12CE
I6490	NE_Iberia_RomP
I6491	NE_Iberia_RomP
I6492	NE_Iberia_RomP
I7158	NE_Iberia_RomP
I8202	NE_Iberia_RomP
I8216	NE_Iberia_RomP
I8338	NE_Iberia_RomP
I8339	NE_Iberia_RomP
I8474	NE_Iberia_RomP
VK386	Norway_Viking
VK387	Norway_Viking
VK388	Norway_Viking
VK389	Norway_Viking
VK392	Norway_Viking
VK393	Norway_Viking
VK394	Norway_Viking
VK414	Norway_Viking
VK415	Norway_Viking
VK417	Norway_Viking
VK419	Norway_Viking
VK420	Norway_Viking
VK421	Norway_Viking
VK422	Norway_Viking
VK448	Norway_Viking
VK514	Norway_Viking
VK515	Norway_Viking
VK516	Norway_Viking
VK519	Norway_Viking
VK520	Norway_Viking
VK524	Norway_Viking
VK525	Norway_Viking
VK526	Norway_Viking
VK528	Norway_Viking
VK529	Norway_Viking
VK547	Norway_Viking
VK548	Norway_Viking
PCA0070	Poland_EMA
PCA0083	Poland_EMA
PCA0115	Poland_EMA
PCA0117	Poland_EMA
PCA0119	Poland_EMA
PCA0121	Poland_EMA
PCA0122	Poland_EMA
PCA0124	Poland_EMA
PCA0126	Poland_EMA
PCA0127	Poland_EMA
PCA0130	Poland_EMA
PCA0132	Poland_EMA
PCA0133	Poland_EMA
PCA0137	Poland_EMA
PCA0138	Poland_EMA
PCA0140	Poland_EMA
PCA0142	Poland_EMA
PCA0146	Poland_EMA
PCA0148	Poland_EMA
PCA0150	Poland_EMA
PCA0151	Poland_EMA
PCA0153	Poland_EMA
PCA0155	Poland_EMA
PCA0156	Poland_EMA
PCA0157	Poland_EMA
PCA0161	Poland_EMA
PCA0162	Poland_EMA
PCA0165	Poland_EMA
PCA0166	Poland_EMA
PCA0167	Poland_EMA
PCA0169	Poland_EMA
PCA0181	Poland_EMA
PCA0182	Poland_EMA
PCA0185	Poland_EMA
PCA0186	Poland_EMA
PCA0187	Poland_EMA
PCA0189	Poland_EMA
PCA0191	Poland_EMA
PCA0192	Poland_EMA
PCA0193	Poland_EMA
PCA0194	Poland_EMA
PCA0197	Poland_EMA
PCA0198	Poland_EMA
PCA0199	Poland_EMA
PCA0200	Poland_EMA
PCA0201	Poland_EMA
PCA0202	Poland_EMA
PCA0203	Poland_EMA
PCA0205	Poland_EMA
PCA0206	Poland_EMA
PCA0210	Poland_EMA
PCA0211	Poland_EMA
PCA0213	Poland_EMA
PCA0216	Poland_EMA
PCA0218	Poland_EMA
PCA0222	Poland_EMA
PCA0225	Poland_EMA
PCA0228	Poland_EMA
PCA0232	Poland_EMA
PCA0233	Poland_EMA
PCA0234	Poland_EMA
PCA0235	Poland_EMA
PCA0236	Poland_EMA
PCA0238	Poland_EMA
PCA0240	Poland_EMA
PCA0241	Poland_EMA
PCA0244	Poland_EMA
PCA0245	Poland_EMA
PCA0246	Poland_EMA
PCA0247	Poland_EMA
PCA0254	Poland_EMA
PCA0255	Poland_EMA
PCA0297	Poland_EMA
PCA0299	Poland_EMA
PCA0300	Poland_EMA
PCA0301	Poland_EMA
PCA0302	Poland_EMA
PCA0308	Poland_EMA
PCA0309	Poland_EMA
PCA0312	Poland_EMA
PCA0313	Poland_EMA
PCA0314	Poland_EMA
PCA0316	Poland_EMA
PCA0317	Poland_EMA
PCA0319	Poland_EMA
PCA0323	Poland_EMA
PCA0324	Poland_EMA
PCA0327	Poland_EMA
PCA0328	Poland_EMA
PCA0332	Poland_EMA
PCA0333	Poland_EMA
PCA0334	Poland_EMA
PCA0335	Poland_EMA
PCA0336	Poland_EMA
PCA0338	Poland_EMA
PCA0339	Poland_EMA
PCA0340	Poland_EMA
PCA0341	Poland_EMA
PCA0342	Poland_EMA
PCA0343	Poland_EMA
PCA0344	Poland_EMA
PCA0350	Poland_EMA
PCA0351	Poland_EMA
PCA0352	Poland_EMA
PCA0353	Poland_EMA
PCA0354	Poland_EMA
PCA0359	Poland_EMA
PCA0368	Poland_EMA
PCA0376	Poland_EMA
PCA0377	Poland_EMA
PCA0378	Poland_EMA
PCA0380	Poland_EMA
PCA0381	Poland_EMA
PCA0382	Poland_EMA
PCA0383	Poland_EMA
PCA0384	Poland_EMA
PCA0386	Poland_EMA
PCA0387	Poland_EMA
PCA0390	Poland_EMA
PCA0391	Poland_EMA
PCA0394	Poland_EMA
PCA0395	Poland_EMA
PCA0396	Poland_EMA
PCA0397	Poland_EMA
PCA0399	Poland_EMA
PCA0400	Poland_EMA
PCA0403	Poland_EMA
PCA0405	Poland_EMA
PCA0406	Poland_EMA
PCA0408	Poland_EMA
PCA0410	Poland_EMA
PCA0411	Poland_EMA
PCA0412	Poland_EMA
PCA0413	Poland_EMA
PCA0414	Poland_EMA
PCA0415	Poland_EMA
PCA0416	Poland_EMA
PCA0417	Poland_EMA
PCA0418	Poland_EMA
PCA0420	Poland_EMA
PCA0422	Poland_EMA
PCA0423	Poland_EMA
PCA0424	Poland_EMA
PCA0425	Poland_EMA
PCA0426	Poland_EMA
PCA0427	Poland_EMA
PCA0506	Poland_EMA
PCA0510	Poland_EMA
PCA0512	Poland_EMA
PCA0513	Poland_EMA
PCA0514	Poland_EMA
PCA0516	Poland_EMA
PCA0518	Poland_EMA
PCA0521	Poland_EMA
PCA0533	Poland_EMA
PCA0541	Poland_EMA
PCA0547	Poland_EMA
PCA0548	Poland_EMA
PCA0549	Poland_EMA
PCA0552	Poland_EMA
PCA0553	Poland_EMA
PCA0554	Poland_EMA
PCA0558	Poland_EMA
PCA0562	Poland_EMA
PCA0564	Poland_EMA
PCA0565	Poland_EMA
PCA0571	Poland_EMA
PCA0001	Poland_Roman
PCA0002	Poland_Roman
PCA0003	Poland_Roman
PCA0004	Poland_Roman
PCA0007	Poland_Roman
PCA0011	Poland_Roman
PCA0012	Poland_Roman
PCA0015	Poland_Roman
PCA0018	Poland_Roman
PCA0026	Poland_Roman
PCA0027	Poland_Roman
PCA0028	Poland_Roman
PCA0029	Poland_Roman
PCA0030	Poland_Roman
PCA0031	Poland_Roman
PCA0032	Poland_Roman
PCA0034	Poland_Roman
PCA0035	Poland_Roman
PCA0036	Poland_Roman
PCA0037	Poland_Roman
PCA0040	Poland_Roman
PCA0044	Poland_Roman
PCA0045	Poland_Roman
PCA0049	Poland_Roman
PCA0050	Poland_Roman
PCA0051	Poland_Roman
PCA0052	Poland_Roman
PCA0054	Poland_Roman
PCA0056	Poland_Roman
PCA0059	Poland_Roman
PCA0062	Poland_Roman
PCA0063	Poland_Roman
PCA0065	Poland_Roman
PCA0066	Poland_Roman
PCA0088	Poland_Roman
PCA0089	Poland_Roman
PCA0090	Poland_Roman
PCA0092	Poland_Roman
PCA0093	Poland_Roman
PCA0094	Poland_Roman
PCA0100	Poland_Roman
PCA0102	Poland_Roman
PCA0103	Poland_Roman
PCA0105	Poland_Roman
PCA0111	Poland_Roman
PCA0114	Poland_Roman
PCA0451	Poland_Roman
PCA0452	Poland_Roman
PCA0472	Poland_Roman
PCA0473	Poland_Roman
PCA0474	Poland_Roman
PCA0475	Poland_Roman
PCA0476	Poland_Roman
PCA0477	Poland_Roman
PCA0478	Poland_Roman
PCA0479	Poland_Roman
PCA0480	Poland_Roman
PCA0481	Poland_Roman
PCA0483	Poland_Roman
PCA0486	Poland_Roman
PCA0487	Poland_Roman
PCA0488	Poland_Roman
PCA0489	Poland_Roman
PCA0492	Poland_Roman
PCA0493	Poland_Roman
PCA0494	Poland_Roman
PCA0495	Poland_Roman
PCA0497	Poland_Roman
PCA0498	Poland_Roman
PCA0499	Poland_Roman
PCA0500	Poland_Roman
PCA0522	Poland_Roman
PCA0527	Poland_Roman
PCA0531	Poland_Roman
R10618	Poland_Roman
R10620	Poland_Roman
R10625	Poland_Roman
R10626	Poland_Roman
R10631	Poland_Roman
R10633	Poland_Roman
R10634	Poland_Roman
R10636	Poland_Roman
R11391	Poland_Roman
VK153	Poland_Viking.SG
VK154	Poland_Viking.SG
VK155	Poland_Viking.SG
VK156	Poland_Viking.SG
VK157	Poland_Viking.SG
VK200	Poland_Viking.SG
VK212	Poland_Viking.SG
VK494	Poland_Viking.SG
BOO001	Russia_Bolshoy
BOO002	Russia_Bolshoy
BOO003	Russia_Bolshoy
BOO004	Russia_Bolshoy
BOO005	Russia_Bolshoy
BOO006	Russia_Bolshoy
BOL001_antiquity	Russia_Davydovskoye_Antiquity
BOL002_antiquity	Russia_Davydovskoye_Antiquity
BOL003_antiquity	Russia_Davydovskoye_Antiquity
BOL004	Russia_Davydovskoye_Antiquity
BOL005	Russia_Davydovskoye_Antiquity
BOL006	Russia_Davydovskoye_Antiquity
BOL007	Russia_Davydovskoye_Antiquity
BOL008	Russia_Davydovskoye_Antiquity
BOL009	Russia_Davydovskoye_Antiquity
GOR001_Gorokhovets	Russia_Gorokhovets_Medieval
GOS001	Russia_Gorokhovets_Medieval
GOS002	Russia_Gorokhovets_Medieval
GOS003	Russia_Gorokhovets_Medieval
VII15	Russia_Ingria_IA.SG
VII5	Russia_Ingria_IA.SG
VII7	Russia_Ingria_IA.SG
VII8	Russia_Ingria_IA.SG
VII9	Russia_Ingria_IA.SG
KBL002	Russia_Kibol_Modern
KBL003	Russia_Kibol_Modern
KED001	Russia_Kideksha_Modern
KED002	Russia_Kideksha_Modern
KED003	Russia_Kideksha_Modern
KED004	Russia_Kideksha_Modern
KRS001	Russia_Krasnoe_Medieval
I0937	Russia_MLBA_Sintashta
I0938	Russia_MLBA_Sintashta
I0939	Russia_MLBA_Sintashta
I0942	Russia_MLBA_Sintashta
I0943	Russia_MLBA_Sintashta
I0982	Russia_MLBA_Sintashta
I0984	Russia_MLBA_Sintashta
I0986	Russia_MLBA_Sintashta
I0987	Russia_MLBA_Sintashta
I0989	Russia_MLBA_Sintashta
I1003	Russia_MLBA_Sintashta
I1006	Russia_MLBA_Sintashta
I1008	Russia_MLBA_Sintashta
I1011	Russia_MLBA_Sintashta
I1013	Russia_MLBA_Sintashta
I1018	Russia_MLBA_Sintashta
I1019	Russia_MLBA_Sintashta
I1022	Russia_MLBA_Sintashta
I1024	Russia_MLBA_Sintashta
I1027	Russia_MLBA_Sintashta
I1029	Russia_MLBA_Sintashta
I1053	Russia_MLBA_Sintashta
I1055	Russia_MLBA_Sintashta
I1060	Russia_MLBA_Sintashta
I1061	Russia_MLBA_Sintashta
I1062	Russia_MLBA_Sintashta
I1063	Russia_MLBA_Sintashta
I1064	Russia_MLBA_Sintashta
I1065	Russia_MLBA_Sintashta
I1082	Russia_MLBA_Sintashta
I1084	Russia_MLBA_Sintashta
I1086	Russia_MLBA_Sintashta
I1088	Russia_MLBA_Sintashta
I1089	Russia_MLBA_Sintashta
I1090	Russia_MLBA_Sintashta
I7480	Russia_MLBA_Sintashta
SHK001	Russia_Shekshovo2_Medieval
SHK002	Russia_Shekshovo2_Medieval
SHE001	Russia_Shekshovo9_EarlyMedieval
SHE002	Russia_Shekshovo9_EarlyMedieval
SHE003	Russia_Shekshovo9_EarlyMedieval
SHE004	Russia_Shekshovo9_EarlyMedieval
SHE005	Russia_Shekshovo9_HighMedieval
SHE006	Russia_Shekshovo9_HighMedieval
SHE007	Russia_Shekshovo9_HighMedieval
SHE008	Russia_Shekshovo9_HighMedieval
SHE009	Russia_Shekshovo9_HighMedieval
VK14	Russia_Viking.SG
VK158	Russia_Viking.SG
VK159	Russia_Viking.SG
VK15	Russia_Viking.SG
VK161	Russia_Viking.SG
VK16	Russia_Viking.SG
VK17	Russia_Viking.SG
VK19	Russia_Viking.SG
VK20	Russia_Viking.SG
VK218	Russia_Viking.SG
VK219	Russia_Viking.SG
VK220	Russia_Viking.SG
VK221	Russia_Viking.SG
VK223	Russia_Viking.SG
VK224	Russia_Viking.SG
VK22	Russia_Viking.SG
VK23	Russia_Viking.SG
VK254	Russia_Viking.SG
VK255	Russia_Viking.SG
VK272	Russia_Viking.SG
VK273	Russia_Viking.SG
VK408	Russia_Viking.SG
VK409	Russia_Viking.SG
VK410	Russia_Viking.SG
VK470	Russia_Viking.SG
I0206	Sardinia_BA
I0207	Sardinia_BA
I0209	Sardinia_BA
I0210	Sardinia_BA
I10364	Sardinia_BA
I10502	Sardinia_BA
I10552	Sardinia_BA
I10553	Sardinia_BA
I10554	Sardinia_BA
I16161	Sardinia_BA
I16168	Sardinia_BA
I16169	Sardinia_BA
I16170	Sardinia_BA
I16183	Sardinia_BA
I3642	Sardinia_BA
I3741	Sardinia_BA
I3743	Sardinia_BA
R11832	Sardinia_RomanImperial
R11833	Sardinia_RomanImperial
R11834	Sardinia_RomanImperial
R11835	Sardinia_RomanImperial
R11836	Sardinia_RomanImperial
I15537	Serbia_EarlyMedieval_Slavic
I15540	Serbia_EarlyMedieval_Slavic
I15541	Serbia_EarlyMedieval_Slavic
I15542	Serbia_EarlyMedieval_Slavic
I15543	Serbia_EarlyMedieval_Slavic
I15549	Serbia_Gepid
I15550	Serbia_Gepid
R6764	Serbia_LateAntiquity
I5404	Serbia_Medieval
I1116	Serbia_Medieval_Gomolava
I32299	Serbia_Medieval_Slav
I32300	Serbia_Medieval_Slav
I32301	Serbia_Medieval_Slav
I15486	Serbia_Roman
I15487	Serbia_Roman
I15488	Serbia_Roman
I15489	Serbia_Roman
I15490	Serbia_Roman
I15491	Serbia_Roman
I15492	Serbia_Roman
I15494	Serbia_Roman
I15495	Serbia_Roman
I15496	Serbia_Roman
I15498	Serbia_Roman
I15500	Serbia_Roman
I15502	Serbia_Roman
I15503	Serbia_Roman
I15504	Serbia_Roman
I15507	Serbia_Roman
I15508	Serbia_Roman
I15509	Serbia_Roman
I15510	Serbia_Roman
I15511	Serbia_Roman
I15513	Serbia_Roman
I15514	Serbia_Roman
I15515	Serbia_Roman
I15516	Serbia_Roman
I15517	Serbia_Roman
I15518	Serbia_Roman
I15520	Serbia_Roman
I15521	Serbia_Roman
I15522	Serbia_Roman
I15523	Serbia_Roman
I15524	Serbia_Roman
I15525	Serbia_Roman
I15526	Serbia_Roman
I15527	Serbia_Roman
I15528	Serbia_Roman
I15529	Serbia_Roman
I15531	Serbia_Roman
I15532	Serbia_Roman
I15533	Serbia_Roman
I15534	Serbia_Roman
I15535	Serbia_Roman
I15544	Serbia_Roman
I15545	Serbia_Roman
I15546	Serbia_Roman
I15547	Serbia_Roman
I15548	Serbia_Roman
I15551	Serbia_Roman
I15552	Serbia_Roman
I15553	Serbia_Roman
I15554	Serbia_Roman
I15555	Serbia_Roman
I15556	Serbia_Roman
I32304	Serbia_Roman
I4664	Serbia_Roman
R3931	Serbia_Roman
R6750	Serbia_Roman
R6756	Serbia_Roman
R6759	Serbia_Roman
R9669	Serbia_Roman
R9673	Serbia_Roman
R9674	Serbia_Roman
I32305	Serbia_Roman_African
R3906	Serbia_Sirmium
R3918	Serbia_Sirmium
R6730	Serbia_Sirmium
R6737	Serbia_Sirmium
R9662	Serbia_Sirmium
I12991	Slovakia_EBA
I13458	Slovakia_EBA
R2206	Slovakia_Germanic_MP
R2207	Slovakia_Germanic_MP
R2208	Slovakia_Germanic_MP
R2209	Slovakia_Germanic_MP
R2210	Slovakia_Germanic_MP
R2211	Slovakia_Germanic_MP
R2204	Slovakia_Germanic_Roman
R2200	Slovakia_LaTene_Roman
R2201	Slovakia_LaTene_Roman
R2202	Slovakia_LaTene_Roman
I4803	Slovakia_Medieval
R10467	Slovenia_Emona_Roman
R10469	Slovenia_Emona_Roman
R10471	Slovenia_Emona_Roman
R10473	Slovenia_Emona_Roman
R10477	Slovenia_Emona_Roman
R10478	Slovenia_Emona_Roman
I0562	Steppe_IA
I0563	Steppe_IA
I0574	Steppe_IA
I0575	Steppe_IA
I0576	Steppe_IA
I0577	Steppe_IA
Ze6b	Steppe_IA
VK108	Sweden_Viking.SG
VK217	Sweden_Viking.SG
VK232	Sweden_Viking.SG
VK251	Sweden_Viking.SG
VK265	Sweden_Viking.SG
VK266	Sweden_Viking.SG
VK267	Sweden_Viking.SG
VK268	Sweden_Viking.SG
VK269	Sweden_Viking.SG
VK270	Sweden_Viking.SG
VK29	Sweden_Viking.SG
VK303	Sweden_Viking.SG
VK306	Sweden_Viking.SG
VK308	Sweden_Viking.SG
VK309	Sweden_Viking.SG
VK30	Sweden_Viking.SG
VK31	Sweden_Viking.SG
VK332	Sweden_Viking.SG
VK333	Sweden_Viking.SG
VK334	Sweden_Viking.SG
VK335	Sweden_Viking.SG
VK336	Sweden_Viking.SG
VK337	Sweden_Viking.SG
VK33	Sweden_Viking.SG
VK342	Sweden_Viking.SG
VK343	Sweden_Viking.SG
VK344	Sweden_Viking.SG
VK345	Sweden_Viking.SG
VK346	Sweden_Viking.SG
VK347	Sweden_Viking.SG
VK348	Sweden_Viking.SG
VK349	Sweden_Viking.SG
VK34	Sweden_Viking.SG
VK350	Sweden_Viking.SG
VK352	Sweden_Viking.SG
VK353	Sweden_Viking.SG
VK354	Sweden_Viking.SG
VK355	Sweden_Viking.SG
VK357	Sweden_Viking.SG
VK358	Sweden_Viking.SG
VK35	Sweden_Viking.SG
VK380	Sweden_Viking.SG
VK395	Sweden_Viking.SG
VK396	Sweden_Viking.SG
VK397	Sweden_Viking.SG
VK398	Sweden_Viking.SG
VK399	Sweden_Viking.SG
VK39	Sweden_Viking.SG
VK400	Sweden_Viking.SG
VK401	Sweden_Viking.SG
VK402	Sweden_Viking.SG
VK403	Sweden_Viking.SG
VK404	Sweden_Viking.SG
VK405	Sweden_Viking.SG
VK406	Sweden_Viking.SG
VK407	Sweden_Viking.SG
VK40	Sweden_Viking.SG
VK424	Sweden_Viking.SG
VK425	Sweden_Viking.SG
VK426	Sweden_Viking.SG
VK427	Sweden_Viking.SG
VK428	Sweden_Viking.SG
VK429	Sweden_Viking.SG
VK42	Sweden_Viking.SG
VK430	Sweden_Viking.SG
VK431	Sweden_Viking.SG
VK432	Sweden_Viking.SG
VK433	Sweden_Viking.SG
VK434	Sweden_Viking.SG
VK435	Sweden_Viking.SG
VK437	Sweden_Viking.SG
VK438	Sweden_Viking.SG
VK439	Sweden_Viking.SG
VK440	Sweden_Viking.SG
VK441	Sweden_Viking.SG
VK442	Sweden_Viking.SG
VK443	Sweden_Viking.SG
VK444	Sweden_Viking.SG
VK450	Sweden_Viking.SG
VK452	Sweden_Viking.SG
VK453	Sweden_Viking.SG
VK454	Sweden_Viking.SG
VK455	Sweden_Viking.SG
VK456	Sweden_Viking.SG
VK457	Sweden_Viking.SG
VK458	Sweden_Viking.SG
VK459	Sweden_Viking.SG
VK460	Sweden_Viking.SG
VK461	Sweden_Viking.SG
VK462	Sweden_Viking.SG
VK463	Sweden_Viking.SG
VK464	Sweden_Viking.SG
VK468	Sweden_Viking.SG
VK469	Sweden_Viking.SG
VK471	Sweden_Viking.SG
VK472	Sweden_Viking.SG
VK473	Sweden_Viking.SG
VK474	Sweden_Viking.SG
VK475	Sweden_Viking.SG
VK476	Sweden_Viking.SG
VK477	Sweden_Viking.SG
VK478	Sweden_Viking.SG
VK479	Sweden_Viking.SG
VK48	Sweden_Viking.SG
VK50	Sweden_Viking.SG
VK51	Sweden_Viking.SG
VK527	Sweden_Viking.SG
VK53	Sweden_Viking.SG
VK56	Sweden_Viking.SG
VK57	Sweden_Viking.SG
VK58	Sweden_Viking.SG
VK60	Sweden_Viking.SG
VK63	Sweden_Viking.SG
VK64	Sweden_Viking.SG
SZ12	Szolad
SZ14	Szolad
SZ16	Szolad
SZ18	Szolad
SZ19	Szolad
SZ23	Szolad
SZ24	Szolad
SZ25	Szolad
SZ27	Szolad
SZ28	Szolad
SZ30	Szolad
SZ31	Szolad
SZ32	Szolad
SZ37	Szolad
SZ38	Szolad
SZ40	Szolad
SZ41	Szolad
SZ42	Szolad
SZ7	Szolad
SZ9	Szolad
Tianyuan	Tianyuan
I1378	Ukraine_Neolithic
I1732	Ukraine_Neolithic
I1736	Ukraine_Neolithic
I1738	Ukraine_Neolithic
I3712	Ukraine_Neolithic
I3713	Ukraine_Neolithic
I3714	Ukraine_Neolithic
I3715	Ukraine_Neolithic
I3716	Ukraine_Neolithic
I3717	Ukraine_Neolithic
I3718	Ukraine_Neolithic
I4111	Ukraine_Neolithic
I4112	Ukraine_Neolithic
I4114	Ukraine_Neolithic
I5868	Ukraine_Neolithic
I5869	Ukraine_Neolithic
I5870	Ukraine_Neolithic
I5872	Ukraine_Neolithic
I5873	Ukraine_Neolithic
I5875	Ukraine_Neolithic
I5881	Ukraine_Neolithic
I5883	Ukraine_Neolithic
I5886	Ukraine_Neolithic
I5889	Ukraine_Neolithic
I5890	Ukraine_Neolithic
I5891	Ukraine_Neolithic
I5892	Ukraine_Neolithic
I5893	Ukraine_Neolithic
I5957	Ukraine_Neolithic
I6133	Ukraine_Neolithic
VEN001	Venosa
VEN005	Venosa
VEN006	Venosa
VEN008	Venosa
VEN012	Venosa
VEN013	Venosa
VEN014	Venosa
VEN015	Venosa
VEN016	Venosa
VEN018	Venosa
I2298	West_Africa_ancient
KIN002	West_Africa_ancient
KIN004	West_Africa_ancient
MUN001	West_Africa_ancient
NGO001	West_Africa_ancient
I0231	Yamnaya_Samara
I0357	Yamnaya_Samara
I0370	Yamnaya_Samara
I0429	Yamnaya_Samara
I0438	Yamnaya_Samara
I0439	Yamnaya_Samara
I0441	Yamnaya_Samara
I0443	Yamnaya_Samara
I0444	Yamnaya_Samara
I7489	Yamnaya_Samara
Fonyod_278	Fonyód
Fonyod_304	Fonyód
Fonyod_305	Fonyód
Fonyod_316	Fonyód
Fonyod_336	Fonyód
Fonyod_444	Fonyód
Fonyod_468	Fonyód
Fonyod_469	Fonyód
Fonyod_489	Fonyód
Fonyod_490	Fonyód
Fonyod_491	Fonyód
Fonyod_536	Fonyód
Fonyod_666	Fonyód
Bal_26	Balatonszemes
Bal_111	Balatonszemes
Bal_143	Balatonszemes
Bal_144	Balatonszemes
Bal_146	Balatonszemes
Bal_148	Balatonszemes
Bal_149	Balatonszemes
Bal_150	Balatonszemes
Bal_267	Balatonszemes
Bal_269	Balatonszemes
Bal_268	Balatonszemes
Hacs_1	Hács
Hacs_4	Hács
Hacs_5	Hács
Hacs_10	Hács
Hacs_13	Hács
Hacs_17	Hács
Hacs_18	Hács
Hacs_21	Hács
Hacs_22	Hács
Hacs_15	Hács
Hacs_16	Hács
Hacs_19	Hács
Hacs_20	Hács
Hacs_24	Hács
