# Supplementary material for: Ancient genomes provide evidence of demographic shift to Slavic-associated groups in Moravia
Source: Genome Biol. 2025 Sep 3;26:259. doi: 10.1186/s13059-025-03700-9 (PMC12409924; doi:10.1186/s13059-025-03700-9)
Supplement: Supplementary file 4 — Additional File 4. Dataset S7. [file 13059_2025_3700_MOESM4_ESM.xlsx]

## Sheet: Uniparentally inherited markers
Dataset S7: Uniparentally inherited markers analysis
Sample_ID	GenSex	Group	Ychr (ISOGG 2019)	Ychr_leaf	mtDNA	Quality
LIB11	M	MEM	E1b1b1a1b1a6a1a2	E1b-Z21298 (sub E-V13, uncertain)	H36	0.9566
POH39	M	MEM	G2a2b2a1a1a1b1	G2a-L1264	K1a30a	0.7266
POH36	M	MEM	I2a1a2b1a1a1	I2a-S17250	T1a2	0.9554
POH44	M	MEM	)	I2a-A815	H1k	0.8164
POH41	M	MEM	I2a1a2b1a1a1a1a	I2a-A815	U3a1	0.9343
PJP010	F	MEM	n/a	n/a	H27+16093	0.6581
POH13	F	MEM	n/a	n/a	K1a	0.9395
POH40	F	MEM	n/a	n/a	U5a1a1h	0.9481
POH03	F	MEM	n/a	n/a	V1	0.9262
POH28	M	MEM	R1a1a1b1a2a	R1a-Z92	J1c2e1	0.9575
POH11	M	MEM	R1a1a1b1a2b3a	R1a-CTS3402	K1a4a1a+195	0.9646
LIB7	M	MEM	R1a1a1b1a2b3a	R1a-CTS3402	U5a1d	0.683
POH27	M	MEM	R1b1a1b1a1a2b1	R1b-L2	T2b21	0.8691
LIB12	M	MMP	G2a2b2a1a1a1a	G2a-PF3345	J1c1b	0.6937
LIB2	M	MMP	I2a1b1a2b1a2a1a1a1a1	I2a-S20905	T2b5	0.9197
LIB3	F	MMP	n/a	n/a	H6a1a	0.9305
LIB5	F	MMP	n/a	n/a	H9a	0.6326
LIB4	F	MMP	n/a	n/a	W1h	0.696
