# Supplementary material for: Ancient genomes provide evidence of demographic shift to Slavic-associated groups in Moravia
Source: Genome Biol. 2025 Sep 3;26:259. doi: 10.1186/s13059-025-03700-9 (PMC12409924; doi:10.1186/s13059-025-03700-9)
Supplement: Supplementary file 5 — Additional File 5. Dataset S8. [file 13059_2025_3700_MOESM5_ESM.xlsx]

## Sheet: Target set for local realignmen
Dataset S8: Target set for local realignment
Sample	Source	Classification	target set	guidance set
LP6005442-DNA_A03	Mallick et al. 2016 (SGDP dataset)	modern	X
LP6005443-DNA_H05	Mallick et al. 2016 (SGDP dataset)	modern	X
LP6005442-DNA_D10	Mallick et al. 2016 (SGDP dataset)	modern	X	X
LP6005592-DNA_C01	Mallick et al. 2016 (SGDP dataset)	modern	X
LP6005441-DNA_A05	Mallick et al. 2016 (SGDP dataset)	modern	X
LP6005442-DNA_G07	Mallick et al. 2016 (SGDP dataset)	modern	X	X
LP6005592-DNA_E02	Mallick et al. 2016 (SGDP dataset)	modern	X
LP6005441-DNA_G10	Mallick et al. 2016 (SGDP dataset)	modern	X
LP6005442-DNA_B04	Mallick et al. 2016 (SGDP dataset)	modern	X	X
LP6005442-DNA_D02	Mallick et al. 2016 (SGDP dataset)	modern	X
LP6005592-DNA_G03	Mallick et al. 2016 (SGDP dataset)	modern	X	X
LP6005441-DNA_G08	Mallick et al. 2016 (SGDP dataset)	modern	X	X
SZ36	Amorim et al. 2018	ancient	X
SZ1	Amorim et al. 2018	ancient	X
Alh1	Veeramah et al. 2018	ancient	X	X
KER_1	Veeramah et al. 2018	ancient	X
LIB2	this study	ancient	X	X
LIB7	this study	ancient	X
POH11	this study	ancient	X
POH27	this study	ancient	X	X
DA45	de Barros Damgaard et al. 2018	ancient	X	X
DA28	de Barros Damgaard et al. 2018	ancient	X
R1	Antonio et al. 2019	ancient	X
R4	Antonio et al. 2019	ancient	X
SZ11	Amorim et al. 2018	ancient		X
POH13	this study	ancient		X
